# Supplementary material for: Virotherapy combined with anti-PD-1 transiently reshapes the tumor immune environment and induces anti-tumor immunity in a preclinical PDAC model
Source: Front Immunol. 2023 Jan 16;13:1096162. doi: 10.3389/fimmu.2022.1096162 (PMC9886093; doi:10.3389/fimmu.2022.1096162)
Supplement: Supplementary file 2 [file Table_1.xlsx]

## Sheet: Histology
Sample	CD3 % (the percentage of tumor stroma containing mononuclear immune cells including lymphocytes and plasma cells was determined as described in https://doi.org/10.1016/j.humpath.2018.05.017)	CD3	PD-L1 Tumor %	PD-L1 Tumor Intensity	PD-L1 Stroma %	PD-L1 Stroma Intensity
Baseline	5		0	0	90	3
Baseline	5		90	2	90	3
Baseline	5		90	2	90	3
Mock t1	5		90	2	90	3
Mock t1	10		90	2	90	3
Mock t1	5		90	2	90	3
MV-NIS t1	5
MV-NIS t1	5		90	2	90	3
MV-NIS t1	20	circumferential	90	2	90	3
MV-NIS t1	20	circumferential	90	2	90	3
Anti-PD-1 t1	1		90	1	90	3
Anti-PD-1 t1	10		90	1	90	3
Anti-PD-1 t1	5		90	2	90	3
Anti-PD-1 t1	10	slightly circumferential	90	2	90	3
Anti-PD-1 t1	15	circumferential	90	1	90	3
MV-NIS+Anti-PD-1 t1	10	intratumoral	90	2	90	3
MV-NIS+Anti-PD-1 t1	10	intratumoral	90	1	90	3
MV-NIS+Anti-PD-1 t1	20	circumferential	90	2	90	3
MV-NIS+Anti-PD-1 t1	40	circumferential	90	2	90	3
Mock t2	10		90	2	90	3
Mock t2	10	intratumoral	90	2	90	3
Mock t2	5		90	2	90	3
Mock t2	10		40	2	90	3
MV-NIS t2	5		40	2	90	3
MV-NIS t2	5		40	2	90	3
MV-NIS t2	5		40	2	90	3
MV-NIS t2	5		30	2	90	3
MV-NIS t2	5		70	2	90	3
Anti-PD-1 t2	10	circumferential	10	3	90	3
Anti-PD-1 t2	5		70	2	90	3
Anti-PD-1 t2	10	circumferential	70	3	90	3
Anti-PD-1 t2	5		40	3	90	3
Anti-PD-1 t2	5		30	3	90	3
MV-NIS+Anti-PD-1 t2	10	circumferential	60	2	90	3
MV-NIS+Anti-PD-1 t2	10	circumferential	30	2	90	3
MV-NIS+Anti-PD-1 t2	15	circumferential	60	2	90	3
MV-NIS+Anti-PD-1 t2	10	circumferential	20	3	90	3
