# Supplementary material for: Virotherapy combined with anti-PD-1 transiently reshapes the tumor immune environment and induces anti-tumor immunity in a preclinical PDAC model
Source: Front Immunol. 2023 Jan 16;13:1096162. doi: 10.3389/fimmu.2022.1096162 (PMC9886093; doi:10.3389/fimmu.2022.1096162)
Supplement: Supplementary file 3 [file Table_2.xlsx]

## Sheet: Summary
	ADP1vsCOMBI	ADP1vsMV	MOCKvsADP1	MOCKvsCOMBI	MOCKvsMV	MvvsCOMBI
Abcb10	n.s.	n.s.	n.s.	n.s.	n.s.	n.s.
Abcb1a	n.s.	n.s.	n.s.	n.s.	n.s.	n.s.
Abcf1	n.s.	n.s.	n.s.	n.s.	n.s.	n.s.
Abl1	n.s.	n.s.	n.s.	n.s.	n.s.	n.s.
Adal	n.s.	n.s.	n.s.	n.s.	n.s.	n.s.
Ahr	n.s.	n.s.	n.s.	n.s.	n.s.	n.s.
Aicda	n.s.	n.s.	n.s.	n.s.	n.s.	n.s.
Aire	n.s.	n.s.	n.s.	n.s.	n.s.	n.s.
App	n.s.	n.s.	n.s.	n.s.	n.s.	n.s.
Arhgdib	n.s.	n.s.	n.s.	n.s.	n.s.	n.s.
Atg16l1	n.s.	n.s.	n.s.	n.s.	n.s.	n.s.
Atm	n.s.	n.s.	n.s.	n.s.	n.s.	n.s.
B2m	n.s.	n.s.	n.s.	n.s.	n.s.	n.s.
Batf	n.s.	n.s.	n.s.	n.s.	n.s.	n.s.
Batf3	n.s.	n.s.	n.s.	n.s.	n.s.	n.s.
Bax	n.s.	n.s.	n.s.	n.s.	n.s.	n.s.
Bcap31	n.s.	n.s.	n.s.	n.s.	n.s.	n.s.
Bcl2	n.s.	n.s.	n.s.	n.s.	n.s.	n.s.
Bcl3	n.s.	n.s.	n.s.	n.s.	n.s.	n.s.
Bcl6	n.s.	n.s.	n.s.	n.s.	n.s.	n.s.
Bid	n.s.	n.s.	n.s.	n.s.	n.s.	n.s.
Blnk	n.s.	n.s.	n.s.	0.000136862	n.s.	n.s.
Bst1	n.s.	n.s.	n.s.	n.s.	n.s.	n.s.
Bst2	n.s.	n.s.	n.s.	n.s.	n.s.	n.s.
Btk	n.s.	n.s.	n.s.	n.s.	n.s.	n.s.
Btla	n.s.	n.s.	n.s.	n.s.	n.s.	n.s.
Btnl1	n.s.	n.s.	n.s.	n.s.	n.s.	n.s.
Btnl2	n.s.	n.s.	n.s.	n.s.	n.s.	n.s.
C1qa	n.s.	n.s.	n.s.	n.s.	n.s.	n.s.
C1qb	n.s.	n.s.	n.s.	n.s.	n.s.	n.s.
C1qbp	n.s.	n.s.	n.s.	n.s.	n.s.	n.s.
C1ra	n.s.	n.s.	n.s.	n.s.	n.s.	n.s.
C1s	n.s.	n.s.	n.s.	n.s.	n.s.	n.s.
C2	n.s.	n.s.	n.s.	n.s.	n.s.	n.s.
C3	n.s.	n.s.	n.s.	n.s.	n.s.	n.s.
C4a	n.s.	n.s.	n.s.	n.s.	n.s.	n.s.
C4bp	n.s.	n.s.	n.s.	n.s.	n.s.	n.s.
C6	n.s.	n.s.	n.s.	n.s.	n.s.	n.s.
C7	n.s.	n.s.	n.s.	n.s.	n.s.	n.s.
C8a	n.s.	n.s.	n.s.	n.s.	n.s.	n.s.
C8b	n.s.	n.s.	n.s.	n.s.	n.s.	n.s.
C8g	n.s.	n.s.	n.s.	n.s.	n.s.	n.s.
C9	n.s.	n.s.	n.s.	n.s.	n.s.	n.s.
Camp	n.s.	n.s.	n.s.	n.s.	n.s.	n.s.
Card9	n.s.	n.s.	n.s.	n.s.	n.s.	n.s.
Casp1	n.s.	n.s.	n.s.	n.s.	n.s.	n.s.
Casp2	n.s.	n.s.	n.s.	n.s.	n.s.	n.s.
Casp3	n.s.	n.s.	n.s.	n.s.	n.s.	n.s.
Casp8	n.s.	n.s.	n.s.	n.s.	n.s.	n.s.
Ccbp2	n.s.	n.s.	n.s.	n.s.	n.s.	n.s.
Ccl11	n.s.	n.s.	n.s.	n.s.	n.s.	n.s.
Ccl12	n.s.	n.s.	n.s.	n.s.	n.s.	n.s.
Ccl19	n.s.	n.s.	n.s.	n.s.	n.s.	n.s.
Ccl2	n.s.	n.s.	n.s.	n.s.	n.s.	n.s.
Ccl20	n.s.	n.s.	n.s.	n.s.	n.s.	n.s.
Ccl22	n.s.	n.s.	n.s.	n.s.	n.s.	n.s.
Ccl24	n.s.	n.s.	n.s.	n.s.	n.s.	n.s.
Ccl25	n.s.	n.s.	n.s.	n.s.	n.s.	n.s.
Ccl26	n.s.	n.s.	n.s.	n.s.	n.s.	n.s.
Ccl3	n.s.	n.s.	n.s.	n.s.	n.s.	n.s.
Ccl4	n.s.	n.s.	n.s.	n.s.	n.s.	n.s.
Ccl5	n.s.	n.s.	n.s.	n.s.	n.s.	n.s.
Ccl6	n.s.	n.s.	n.s.	n.s.	n.s.	n.s.
Ccl7	n.s.	n.s.	n.s.	2.21525e-07	n.s.	n.s.
Ccl8	n.s.	n.s.	n.s.	n.s.	n.s.	n.s.
Ccl9	n.s.	n.s.	n.s.	n.s.	n.s.	n.s.
Ccr10	n.s.	n.s.	n.s.	n.s.	n.s.	n.s.
Ccr2	n.s.	n.s.	n.s.	n.s.	n.s.	n.s.
Ccr3	n.s.	n.s.	n.s.	n.s.	n.s.	n.s.
Ccr4	n.s.	n.s.	n.s.	n.s.	n.s.	n.s.
Ccr5	n.s.	n.s.	n.s.	n.s.	n.s.	n.s.
Ccr6	n.s.	n.s.	n.s.	n.s.	n.s.	n.s.
Ccr7	n.s.	n.s.	n.s.	n.s.	n.s.	n.s.
Ccr8	n.s.	n.s.	n.s.	n.s.	n.s.	n.s.
Ccr9	n.s.	n.s.	n.s.	0.000295682	n.s.	n.s.
Ccrl1	n.s.	n.s.	n.s.	3.01666e-10	n.s.	n.s.
Ccrl2	n.s.	n.s.	n.s.	0.0212921	n.s.	n.s.
Cd109	n.s.	n.s.	n.s.	n.s.	n.s.	n.s.
Cd14	n.s.	n.s.	n.s.	n.s.	n.s.	n.s.
Cd160	n.s.	n.s.	n.s.	n.s.	n.s.	n.s.
Cd163	n.s.	n.s.	n.s.	n.s.	n.s.	n.s.
Cd164	n.s.	n.s.	n.s.	n.s.	n.s.	n.s.
Cd19	n.s.	n.s.	n.s.	n.s.	n.s.	n.s.
Cd1d1	n.s.	n.s.	n.s.	n.s.	n.s.	n.s.
Cd2	n.s.	n.s.	n.s.	n.s.	n.s.	n.s.
Cd209g	n.s.	n.s.	n.s.	n.s.	n.s.	n.s.
Cd22	n.s.	n.s.	n.s.	n.s.	n.s.	n.s.
Cd226	n.s.	n.s.	n.s.	n.s.	n.s.	n.s.
Cd244	n.s.	n.s.	n.s.	n.s.	n.s.	n.s.
Cd247	n.s.	n.s.	n.s.	n.s.	n.s.	n.s.
Cd24a	n.s.	n.s.	n.s.	n.s.	n.s.	n.s.
Cd27	0.00897642	n.s.	n.s.	0	n.s.	n.s.
Cd274	n.s.	n.s.	n.s.	n.s.	n.s.	n.s.
Cd28	n.s.	n.s.	n.s.	n.s.	n.s.	n.s.
Cd34	n.s.	n.s.	n.s.	n.s.	n.s.	n.s.
Cd36	n.s.	n.s.	n.s.	n.s.	n.s.	n.s.
Cd3d	n.s.	n.s.	n.s.	n.s.	n.s.	n.s.
Cd3e	n.s.	n.s.	n.s.	n.s.	n.s.	n.s.
Cd3eap	n.s.	n.s.	n.s.	n.s.	n.s.	n.s.
Cd4	7.16568e-07	n.s.	n.s.	3.01666e-10	n.s.	n.s.
Cd40	n.s.	n.s.	n.s.	n.s.	n.s.	n.s.
Cd40lg	0.0041213	n.s.	n.s.	n.s.	n.s.	n.s.
Cd44	n.s.	n.s.	n.s.	n.s.	n.s.	n.s.
Cd46	n.s.	n.s.	n.s.	n.s.	n.s.	n.s.
Cd48	n.s.	n.s.	n.s.	n.s.	n.s.	n.s.
Cd5	0.000369015	n.s.	n.s.	4.64933e-06	n.s.	n.s.
Cd53	n.s.	n.s.	n.s.	n.s.	n.s.	n.s.
Cd55	n.s.	n.s.	n.s.	n.s.	n.s.	n.s.
Cd59b	n.s.	n.s.	n.s.	n.s.	n.s.	n.s.
Cd6	7.16568e-07	n.s.	n.s.	4.91807e-10	n.s.	n.s.
Cd69	0.00577728	n.s.	n.s.	0.00163276	n.s.	0.00294913
Cd7	n.s.	n.s.	n.s.	n.s.	n.s.	n.s.
Cd74	n.s.	n.s.	n.s.	n.s.	n.s.	n.s.
Cd79a	n.s.	n.s.	n.s.	n.s.	n.s.	n.s.
Cd79b	n.s.	n.s.	n.s.	n.s.	6.996e-11	n.s.
Cd80	n.s.	n.s.	n.s.	n.s.	n.s.	n.s.
Cd81	n.s.	n.s.	n.s.	n.s.	n.s.	n.s.
Cd82	n.s.	n.s.	n.s.	n.s.	n.s.	n.s.
Cd83	n.s.	n.s.	n.s.	n.s.	n.s.	n.s.
Cd86	n.s.	n.s.	n.s.	n.s.	n.s.	n.s.
Cd8a	n.s.	n.s.	n.s.	n.s.	n.s.	n.s.
Cd8b1	0.0469043	n.s.	n.s.	0.000346434	n.s.	n.s.
Cd9	n.s.	n.s.	n.s.	n.s.	n.s.	n.s.
Cd96	n.s.	n.s.	n.s.	n.s.	n.s.	n.s.
Cd97	n.s.	n.s.	n.s.	n.s.	n.s.	n.s.
Cd99	n.s.	n.s.	n.s.	n.s.	n.s.	n.s.
Cdh5	n.s.	n.s.	n.s.	n.s.	n.s.	n.s.
Cdkn1a	n.s.	n.s.	n.s.	n.s.	n.s.	n.s.
Ceacam1	n.s.	n.s.	n.s.	n.s.	n.s.	n.s.
Cebpb	n.s.	n.s.	n.s.	n.s.	n.s.	n.s.
Cfb	n.s.	n.s.	n.s.	n.s.	n.s.	n.s.
Cfd	n.s.	n.s.	n.s.	n.s.	n.s.	n.s.
Cfh	n.s.	n.s.	n.s.	n.s.	n.s.	n.s.
Cfi	n.s.	n.s.	n.s.	n.s.	n.s.	n.s.
Cfp	n.s.	n.s.	n.s.	n.s.	n.s.	n.s.
Chuk	n.s.	n.s.	n.s.	n.s.	n.s.	n.s.
Ciita	n.s.	n.s.	n.s.	n.s.	n.s.	n.s.
Cish	n.s.	n.s.	n.s.	n.s.	n.s.	n.s.
Clec4a4	n.s.	n.s.	n.s.	n.s.	n.s.	n.s.
Clec4e	n.s.	n.s.	n.s.	n.s.	n.s.	n.s.
Clec5a	n.s.	n.s.	n.s.	n.s.	n.s.	n.s.
Clu	n.s.	n.s.	n.s.	n.s.	n.s.	n.s.
Cmklr1	n.s.	n.s.	n.s.	n.s.	n.s.	n.s.
Cr2	n.s.	n.s.	n.s.	n.s.	n.s.	n.s.
Cradd	n.s.	n.s.	n.s.	n.s.	n.s.	n.s.
Crlf2	n.s.	n.s.	n.s.	n.s.	n.s.	n.s.
Csf1	n.s.	n.s.	n.s.	n.s.	n.s.	n.s.
Csf1r	n.s.	n.s.	n.s.	n.s.	n.s.	n.s.
Csf2	n.s.	n.s.	n.s.	n.s.	n.s.	n.s.
Csf2rb	n.s.	n.s.	n.s.	n.s.	n.s.	n.s.
Csf3r	n.s.	n.s.	n.s.	n.s.	n.s.	n.s.
Ctla4	n.s.	n.s.	n.s.	n.s.	n.s.	n.s.
Ctnnb1	n.s.	n.s.	n.s.	n.s.	n.s.	n.s.
Ctsc	n.s.	n.s.	n.s.	n.s.	n.s.	n.s.
Ctsg	0.00442206	n.s.	n.s.	n.s.	n.s.	0.0280285
Ctss	n.s.	n.s.	n.s.	n.s.	n.s.	n.s.
Cul9	0.00518785	n.s.	n.s.	0.000106883	n.s.	0.00273738
Cx3cl1	n.s.	n.s.	n.s.	n.s.	n.s.	n.s.
Cx3cr1	n.s.	n.s.	n.s.	n.s.	n.s.	n.s.
Cxcl1	n.s.	n.s.	n.s.	0.0029688	n.s.	0.0238091
Cxcl10	n.s.	n.s.	n.s.	n.s.	n.s.	n.s.
Cxcl11	n.s.	n.s.	n.s.	n.s.	n.s.	n.s.
Cxcl12	n.s.	n.s.	n.s.	n.s.	n.s.	n.s.
Cxcl13	n.s.	n.s.	n.s.	n.s.	n.s.	n.s.
Cxcl15	n.s.	n.s.	n.s.	n.s.	n.s.	n.s.
Cxcl3	n.s.	n.s.	n.s.	n.s.	n.s.	n.s.
Cxcl9	n.s.	n.s.	n.s.	n.s.	n.s.	n.s.
Cxcr1	n.s.	n.s.	n.s.	0.0269542	n.s.	0.0472308
Cxcr2	n.s.	n.s.	n.s.	n.s.	n.s.	n.s.
Cxcr3	n.s.	n.s.	n.s.	4.21173e-09	0.00105647	n.s.
Cxcr4	n.s.	n.s.	n.s.	n.s.	n.s.	n.s.
Cxcr5	n.s.	n.s.	n.s.	n.s.	n.s.	n.s.
Cxcr6	n.s.	n.s.	n.s.	n.s.	n.s.	n.s.
Cybb	n.s.	n.s.	n.s.	n.s.	n.s.	n.s.
Ddx58	n.s.	n.s.	n.s.	n.s.	n.s.	n.s.
Defb1	n.s.	n.s.	n.s.	n.s.	8.40577e-08	n.s.
Defb14	n.s.	n.s.	n.s.	n.s.	3.46399e-08	n.s.
Dpp4	n.s.	n.s.	n.s.	n.s.	n.s.	n.s.
Ebi3	n.s.	n.s.	n.s.	n.s.	n.s.	n.s.
Emr1	n.s.	n.s.	n.s.	n.s.	n.s.	n.s.
Entpd1	n.s.	n.s.	n.s.	n.s.	n.s.	n.s.
Eomes	n.s.	n.s.	n.s.	n.s.	n.s.	n.s.
Ets1	n.s.	n.s.	n.s.	n.s.	n.s.	n.s.
Fadd	n.s.	n.s.	n.s.	n.s.	n.s.	n.s.
Fas	n.s.	n.s.	n.s.	n.s.	n.s.	n.s.
Fasl	n.s.	n.s.	n.s.	0.000125767	n.s.	n.s.
Fcamr	n.s.	n.s.	n.s.	n.s.	n.s.	n.s.
Fcer1a	n.s.	n.s.	n.s.	n.s.	n.s.	n.s.
Fcer1g	n.s.	n.s.	n.s.	n.s.	n.s.	n.s.
Fcgr1	n.s.	n.s.	n.s.	n.s.	n.s.	n.s.
Fcgr2b	n.s.	n.s.	n.s.	n.s.	n.s.	n.s.
Fcgr3	n.s.	n.s.	n.s.	n.s.	n.s.	n.s.
Fcgr4	n.s.	n.s.	n.s.	n.s.	n.s.	n.s.
Fcgrt	n.s.	n.s.	n.s.	n.s.	n.s.	n.s.
Fkbp5	n.s.	n.s.	n.s.	n.s.	n.s.	n.s.
Fn1	n.s.	n.s.	n.s.	n.s.	n.s.	n.s.
Folr4	n.s.	n.s.	n.s.	n.s.	n.s.	n.s.
Foxp3	n.s.	n.s.	n.s.	0.0017888	n.s.	0.00198756
Frmpd4	n.s.	n.s.	n.s.	n.s.	n.s.	n.s.
Fyn	n.s.	n.s.	n.s.	n.s.	n.s.	n.s.
Gata3	n.s.	n.s.	n.s.	n.s.	n.s.	n.s.
Gfi1	n.s.	n.s.	n.s.	n.s.	n.s.	n.s.
Gm10499	n.s.	n.s.	n.s.	n.s.	n.s.	n.s.
Gp1bb	n.s.	n.s.	n.s.	n.s.	n.s.	n.s.
Gpi1	n.s.	n.s.	n.s.	n.s.	n.s.	n.s.
Gpr183	n.s.	n.s.	n.s.	7.59115e-13	n.s.	n.s.
Gpr44	n.s.	n.s.	n.s.	n.s.	n.s.	n.s.
Gzma	n.s.	n.s.	n.s.	2.12382e-08	n.s.	n.s.
Gzmb	n.s.	n.s.	n.s.	n.s.	n.s.	n.s.
H2-Aa	n.s.	n.s.	n.s.	n.s.	n.s.	n.s.
H2-Ab1	n.s.	n.s.	n.s.	n.s.	n.s.	n.s.
H2-DMa	n.s.	n.s.	n.s.	n.s.	n.s.	n.s.
H2-DMb2	n.s.	n.s.	n.s.	n.s.	n.s.	n.s.
H2-Ea-ps	n.s.	n.s.	n.s.	n.s.	n.s.	n.s.
H2-Eb1	n.s.	n.s.	n.s.	n.s.	n.s.	n.s.
H2-K1	n.s.	n.s.	n.s.	n.s.	n.s.	n.s.
H2-Ob	n.s.	n.s.	n.s.	n.s.	n.s.	n.s.
H2-Q10	n.s.	n.s.	n.s.	5.79877e-11	n.s.	n.s.
H60a	n.s.	n.s.	n.s.	n.s.	n.s.	n.s.
Hamp	n.s.	n.s.	n.s.	n.s.	n.s.	n.s.
Hc	n.s.	n.s.	n.s.	n.s.	n.s.	n.s.
Hcst	n.s.	n.s.	n.s.	1.39975e-09	n.s.	n.s.
Hfe	n.s.	n.s.	n.s.	n.s.	n.s.	n.s.
Hif1a	n.s.	n.s.	n.s.	n.s.	n.s.	n.s.
Hlx	n.s.	n.s.	n.s.	n.s.	n.s.	n.s.
Icam1	n.s.	n.s.	n.s.	n.s.	n.s.	n.s.
Icam2	n.s.	n.s.	n.s.	n.s.	n.s.	n.s.
Icam4	n.s.	n.s.	n.s.	n.s.	n.s.	n.s.
Icam5	n.s.	n.s.	n.s.	n.s.	n.s.	n.s.
Icos	n.s.	n.s.	n.s.	3.38521e-10	n.s.	n.s.
Icosl	n.s.	n.s.	n.s.	n.s.	n.s.	n.s.
Ifi204	n.s.	n.s.	n.s.	n.s.	n.s.	n.s.
Ifi35	n.s.	n.s.	n.s.	n.s.	n.s.	n.s.
Ifih1	n.s.	n.s.	n.s.	n.s.	n.s.	n.s.
Ifit2	n.s.	n.s.	n.s.	n.s.	n.s.	n.s.
Ifitm1	n.s.	n.s.	n.s.	n.s.	n.s.	n.s.
Ifna1	n.s.	n.s.	n.s.	n.s.	n.s.	n.s.
Ifna2	n.s.	n.s.	n.s.	n.s.	n.s.	n.s.
Ifnar1	n.s.	n.s.	n.s.	n.s.	n.s.	n.s.
Ifnar2	n.s.	n.s.	n.s.	n.s.	n.s.	n.s.
Ifnb1	n.s.	n.s.	n.s.	n.s.	n.s.	n.s.
Ifng	n.s.	n.s.	n.s.	n.s.	n.s.	n.s.
Ifngr1	n.s.	n.s.	n.s.	n.s.	n.s.	n.s.
Ifngr2	n.s.	n.s.	n.s.	n.s.	n.s.	n.s.
Igf2r	n.s.	n.s.	n.s.	n.s.	n.s.	n.s.
Ikbkap	n.s.	n.s.	n.s.	n.s.	n.s.	n.s.
Ikbkb	n.s.	n.s.	n.s.	n.s.	n.s.	n.s.
Ikbke	n.s.	n.s.	n.s.	n.s.	n.s.	n.s.
Ikbkg	n.s.	n.s.	n.s.	n.s.	n.s.	n.s.
Ikzf1	n.s.	n.s.	n.s.	n.s.	n.s.	n.s.
Ikzf2	n.s.	n.s.	n.s.	n.s.	n.s.	n.s.
Ikzf3	n.s.	n.s.	n.s.	n.s.	n.s.	n.s.
Ikzf4	n.s.	n.s.	n.s.	n.s.	n.s.	n.s.
Il10	n.s.	n.s.	n.s.	n.s.	n.s.	n.s.
Il10ra	n.s.	n.s.	n.s.	n.s.	n.s.	n.s.
Il10rb	n.s.	n.s.	n.s.	n.s.	n.s.	n.s.
Il11ra1	n.s.	n.s.	n.s.	n.s.	n.s.	n.s.
Il12a	0.0434258	n.s.	n.s.	n.s.	n.s.	n.s.
Il12b	n.s.	n.s.	n.s.	n.s.	n.s.	n.s.
Il12rb1	n.s.	n.s.	n.s.	n.s.	n.s.	n.s.
Il12rb2	0.0168648	n.s.	n.s.	0.000531036	n.s.	n.s.
Il13	n.s.	n.s.	n.s.	n.s.	n.s.	n.s.
Il13ra1	n.s.	n.s.	n.s.	n.s.	n.s.	n.s.
Il15	n.s.	n.s.	n.s.	n.s.	n.s.	n.s.
Il15ra	n.s.	n.s.	n.s.	n.s.	n.s.	n.s.
Il16	n.s.	n.s.	n.s.	n.s.	n.s.	n.s.
Il17a	n.s.	n.s.	n.s.	n.s.	n.s.	n.s.
Il17b	n.s.	n.s.	n.s.	n.s.	n.s.	n.s.
Il17f	n.s.	n.s.	n.s.	n.s.	n.s.	n.s.
Il17ra	n.s.	n.s.	n.s.	n.s.	n.s.	n.s.
Il17rb	n.s.	n.s.	n.s.	n.s.	n.s.	n.s.
Il17re	n.s.	n.s.	n.s.	n.s.	n.s.	n.s.
Il18	n.s.	n.s.	n.s.	n.s.	n.s.	n.s.
Il18r1	n.s.	n.s.	n.s.	n.s.	n.s.	n.s.
Il18rap	n.s.	n.s.	n.s.	n.s.	n.s.	n.s.
Il19	n.s.	n.s.	n.s.	n.s.	n.s.	n.s.
Il1a	n.s.	n.s.	n.s.	n.s.	n.s.	n.s.
Il1b	n.s.	n.s.	n.s.	n.s.	n.s.	n.s.
Il1r1	n.s.	n.s.	n.s.	n.s.	n.s.	n.s.
Il1r2	n.s.	n.s.	n.s.	n.s.	n.s.	n.s.
Il1rap	n.s.	n.s.	n.s.	n.s.	n.s.	n.s.
Il1rl1	n.s.	n.s.	n.s.	n.s.	n.s.	n.s.
Il1rl2	n.s.	n.s.	n.s.	n.s.	n.s.	n.s.
Il1rn	n.s.	n.s.	n.s.	n.s.	n.s.	n.s.
Il2	n.s.	n.s.	n.s.	0.0286023	n.s.	0.0438322
Il20	n.s.	n.s.	n.s.	n.s.	n.s.	n.s.
Il21	n.s.	n.s.	n.s.	0.0143136	n.s.	n.s.
Il21r	n.s.	n.s.	n.s.	n.s.	n.s.	n.s.
Il22	n.s.	n.s.	n.s.	n.s.	n.s.	n.s.
Il22ra2	n.s.	n.s.	n.s.	n.s.	n.s.	n.s.
Il23a	n.s.	n.s.	n.s.	n.s.	n.s.	n.s.
Il23r	n.s.	n.s.	n.s.	n.s.	n.s.	n.s.
Il25	n.s.	n.s.	n.s.	n.s.	n.s.	n.s.
Il27	n.s.	n.s.	n.s.	n.s.	n.s.	n.s.
Il27ra	n.s.	n.s.	n.s.	n.s.	n.s.	n.s.
Il28a	n.s.	n.s.	n.s.	n.s.	n.s.	n.s.
Il2ra	n.s.	n.s.	n.s.	n.s.	n.s.	n.s.
Il2rb	n.s.	n.s.	n.s.	n.s.	n.s.	n.s.
Il2rg	n.s.	n.s.	n.s.	n.s.	n.s.	n.s.
Il3	n.s.	n.s.	n.s.	n.s.	n.s.	0.017186
Il33	n.s.	n.s.	n.s.	n.s.	n.s.	n.s.
Il4	n.s.	2.22314e-09	n.s.	0.00106276	n.s.	n.s.
Il4ra	n.s.	n.s.	n.s.	n.s.	n.s.	n.s.
Il5	n.s.	n.s.	n.s.	0.00781039	n.s.	0.0100248
Il6	n.s.	n.s.	n.s.	0.0148296	n.s.	n.s.
Il6ra	n.s.	n.s.	n.s.	n.s.	n.s.	n.s.
Il6st	n.s.	n.s.	n.s.	n.s.	n.s.	n.s.
Il7	n.s.	n.s.	n.s.	n.s.	n.s.	n.s.
Il7r	n.s.	n.s.	n.s.	n.s.	n.s.	n.s.
Il9	n.s.	n.s.	n.s.	n.s.	n.s.	n.s.
Ilf3	n.s.	n.s.	n.s.	n.s.	n.s.	n.s.
Irak1	n.s.	n.s.	n.s.	n.s.	n.s.	n.s.
Irak2	n.s.	n.s.	n.s.	n.s.	n.s.	n.s.
Irak3	n.s.	n.s.	n.s.	n.s.	n.s.	n.s.
Irak4	n.s.	n.s.	n.s.	n.s.	n.s.	n.s.
Irf1	n.s.	n.s.	n.s.	n.s.	n.s.	n.s.
Irf3	n.s.	n.s.	n.s.	n.s.	n.s.	n.s.
Irf4	0.0114402	n.s.	n.s.	0.00720343	n.s.	n.s.
Irf5	n.s.	n.s.	n.s.	n.s.	n.s.	n.s.
Irf7	n.s.	n.s.	n.s.	n.s.	n.s.	n.s.
Irf8	n.s.	n.s.	n.s.	n.s.	n.s.	n.s.
Irgm1	n.s.	n.s.	n.s.	n.s.	n.s.	n.s.
Itga2b	0.0214764	n.s.	n.s.	0.00369445	n.s.	n.s.
Itga4	n.s.	n.s.	n.s.	n.s.	n.s.	n.s.
Itga5	n.s.	n.s.	n.s.	n.s.	n.s.	n.s.
Itga6	n.s.	n.s.	n.s.	n.s.	n.s.	n.s.
Itgal	n.s.	n.s.	n.s.	n.s.	n.s.	n.s.
Itgam	n.s.	n.s.	n.s.	n.s.	n.s.	n.s.
Itgax	n.s.	n.s.	n.s.	n.s.	n.s.	n.s.
Itgb1	n.s.	n.s.	n.s.	n.s.	n.s.	n.s.
Itgb2	n.s.	n.s.	n.s.	n.s.	n.s.	n.s.
Itln1	n.s.	n.s.	n.s.	n.s.	n.s.	n.s.
Jak1	n.s.	n.s.	n.s.	n.s.	n.s.	n.s.
Jak2	n.s.	n.s.	n.s.	n.s.	n.s.	n.s.
Jak3	n.s.	n.s.	n.s.	n.s.	n.s.	n.s.
Kir3dl1	n.s.	n.s.	n.s.	n.s.	n.s.	n.s.
Kir3dl2	n.s.	n.s.	n.s.	n.s.	n.s.	n.s.
Kit	n.s.	n.s.	n.s.	0.0336103	n.s.	0.047137
Klra1	n.s.	n.s.	n.s.	n.s.	n.s.	n.s.
Klra21	n.s.	n.s.	n.s.	n.s.	n.s.	n.s.
Klra4	n.s.	n.s.	n.s.	n.s.	n.s.	n.s.
Klra5	n.s.	n.s.	n.s.	n.s.	n.s.	n.s.
Klra6	n.s.	n.s.	n.s.	n.s.	n.s.	n.s.
Klra7	n.s.	n.s.	n.s.	n.s.	n.s.	n.s.
Klra8	n.s.	n.s.	n.s.	n.s.	n.s.	n.s.
Klrb1	n.s.	n.s.	n.s.	n.s.	n.s.	n.s.
Klrc1	n.s.	n.s.	n.s.	n.s.	n.s.	n.s.
Klrc2	n.s.	n.s.	n.s.	n.s.	n.s.	n.s.
Klrc3	n.s.	n.s.	n.s.	n.s.	n.s.	n.s.
Klrd1	n.s.	n.s.	n.s.	n.s.	n.s.	n.s.
Klrk1	n.s.	n.s.	n.s.	n.s.	n.s.	n.s.
Lair1	n.s.	n.s.	n.s.	n.s.	n.s.	n.s.
Lck	n.s.	n.s.	n.s.	n.s.	n.s.	n.s.
Lcp2	n.s.	n.s.	n.s.	n.s.	n.s.	n.s.
Lef1	n.s.	n.s.	n.s.	n.s.	n.s.	n.s.
Lif	n.s.	n.s.	n.s.	n.s.	n.s.	n.s.
Lilra5	n.s.	n.s.	n.s.	n.s.	n.s.	n.s.
Lilra6	0.00834499	n.s.	n.s.	0.00947062	n.s.	0.0109746
Lilrb3	n.s.	n.s.	n.s.	n.s.	n.s.	n.s.
Lilrb4	n.s.	n.s.	n.s.	n.s.	n.s.	n.s.
Litaf	n.s.	n.s.	n.s.	n.s.	n.s.	n.s.
Lta	n.s.	n.s.	n.s.	n.s.	n.s.	n.s.
Ltb	n.s.	n.s.	n.s.	n.s.	n.s.	n.s.
Ltb4r1	n.s.	n.s.	n.s.	1.41046e-05	n.s.	n.s.
Ltb4r2	n.s.	n.s.	n.s.	n.s.	n.s.	n.s.
Ltbr	n.s.	n.s.	n.s.	n.s.	n.s.	n.s.
Ltf	n.s.	n.s.	n.s.	n.s.	n.s.	n.s.
Ly86	n.s.	n.s.	n.s.	n.s.	n.s.	n.s.
Ly96	n.s.	n.s.	n.s.	n.s.	n.s.	n.s.
Maf	n.s.	n.s.	n.s.	n.s.	n.s.	n.s.
Map4k1	n.s.	n.s.	n.s.	n.s.	n.s.	0.0114839
Map4k2	n.s.	n.s.	n.s.	n.s.	n.s.	n.s.
Map4k4	n.s.	n.s.	n.s.	n.s.	n.s.	n.s.
Mapk1	n.s.	n.s.	n.s.	n.s.	n.s.	n.s.
Mapk11	n.s.	n.s.	n.s.	n.s.	n.s.	n.s.
Mapk14	n.s.	n.s.	n.s.	n.s.	n.s.	n.s.
Mapkapk2	n.s.	n.s.	n.s.	n.s.	n.s.	n.s.
Marco	n.s.	n.s.	n.s.	n.s.	n.s.	n.s.
Masp1	n.s.	n.s.	n.s.	0.00202116	n.s.	n.s.
Masp2	n.s.	n.s.	n.s.	n.s.	n.s.	n.s.
Mbl2	n.s.	n.s.	n.s.	n.s.	n.s.	n.s.
Mbp	n.s.	n.s.	n.s.	n.s.	n.s.	n.s.
Mif	n.s.	n.s.	n.s.	n.s.	n.s.	n.s.
Mme	0.0406143	n.s.	n.s.	0.00228493	n.s.	0.00178838
Mr1	n.s.	n.s.	n.s.	n.s.	n.s.	n.s.
Ms4a1	n.s.	n.s.	n.s.	n.s.	n.s.	n.s.
Msr1	n.s.	n.s.	n.s.	n.s.	n.s.	n.s.
Muc1	n.s.	n.s.	n.s.	n.s.	n.s.	n.s.
Mx1	n.s.	n.s.	n.s.	n.s.	n.s.	n.s.
Myd88	n.s.	n.s.	n.s.	n.s.	n.s.	n.s.
Ncam1	n.s.	n.s.	n.s.	n.s.	n.s.	n.s.
Ncf4	n.s.	n.s.	n.s.	n.s.	n.s.	n.s.
Nfatc1	n.s.	n.s.	n.s.	n.s.	n.s.	n.s.
Nfatc2	n.s.	n.s.	n.s.	n.s.	n.s.	n.s.
Nfatc3	n.s.	n.s.	n.s.	n.s.	n.s.	n.s.
Nfil3	n.s.	n.s.	n.s.	n.s.	n.s.	n.s.
Nfkb1	n.s.	n.s.	n.s.	n.s.	n.s.	n.s.
Nfkb2	n.s.	n.s.	n.s.	n.s.	n.s.	n.s.
Nfkbia	n.s.	n.s.	n.s.	n.s.	n.s.	n.s.
Nfkbiz	n.s.	n.s.	n.s.	n.s.	n.s.	n.s.
Nod2	n.s.	n.s.	n.s.	n.s.	n.s.	n.s.
Nos2	n.s.	n.s.	n.s.	n.s.	n.s.	n.s.
Notch1	n.s.	n.s.	n.s.	n.s.	n.s.	n.s.
Notch2	n.s.	n.s.	n.s.	n.s.	n.s.	n.s.
Nox1	n.s.	n.s.	n.s.	n.s.	n.s.	n.s.
Nox3	n.s.	n.s.	n.s.	n.s.	n.s.	n.s.
Nox4	n.s.	n.s.	n.s.	n.s.	n.s.	n.s.
Npc1	n.s.	n.s.	n.s.	n.s.	n.s.	n.s.
Nt5e	n.s.	n.s.	n.s.	n.s.	n.s.	n.s.
Pax5	n.s.	n.s.	n.s.	n.s.	n.s.	n.s.
Pdcd1	n.s.	n.s.	n.s.	n.s.	n.s.	n.s.
Pdcd1lg2	n.s.	n.s.	n.s.	n.s.	n.s.	n.s.
Pdcd2	n.s.	n.s.	n.s.	n.s.	n.s.	n.s.
Pdgfb	n.s.	n.s.	n.s.	n.s.	n.s.	n.s.
Pdgfrb	n.s.	n.s.	n.s.	n.s.	n.s.	n.s.
Pecam1	n.s.	n.s.	n.s.	n.s.	n.s.	n.s.
Phlpp1	n.s.	n.s.	n.s.	n.s.	n.s.	n.s.
Phlpp2	n.s.	n.s.	n.s.	n.s.	n.s.	n.s.
Pigr	n.s.	n.s.	n.s.	n.s.	n.s.	n.s.
Pla2g2a	n.s.	n.s.	n.s.	n.s.	n.s.	n.s.
Pla2g2e	n.s.	n.s.	n.s.	n.s.	n.s.	0.0282838
Plau	n.s.	n.s.	n.s.	n.s.	n.s.	n.s.
Plaur	n.s.	n.s.	n.s.	n.s.	n.s.	n.s.
Pml	n.s.	n.s.	n.s.	n.s.	n.s.	n.s.
Pou2f2	n.s.	n.s.	n.s.	0.000190237	n.s.	n.s.
Pparg	n.s.	n.s.	n.s.	n.s.	n.s.	n.s.
Ppbp	n.s.	n.s.	n.s.	n.s.	n.s.	n.s.
Prdm1	n.s.	n.s.	n.s.	n.s.	n.s.	n.s.
Prf1	n.s.	n.s.	n.s.	0.00567281	n.s.	n.s.
Prim1	n.s.	n.s.	n.s.	n.s.	n.s.	n.s.
Prkcd	n.s.	n.s.	n.s.	n.s.	n.s.	n.s.
Psmb10	n.s.	n.s.	n.s.	n.s.	n.s.	n.s.
Psmb11	n.s.	n.s.	n.s.	n.s.	n.s.	n.s.
Psmb5	n.s.	n.s.	n.s.	n.s.	n.s.	n.s.
Psmb7	n.s.	n.s.	n.s.	n.s.	n.s.	n.s.
Psmb9	n.s.	n.s.	n.s.	n.s.	n.s.	n.s.
Psmc2	n.s.	n.s.	n.s.	n.s.	n.s.	n.s.
Psmd7	n.s.	n.s.	n.s.	n.s.	n.s.	n.s.
Ptafr	n.s.	n.s.	n.s.	n.s.	n.s.	n.s.
Ptger4	n.s.	n.s.	n.s.	n.s.	n.s.	n.s.
Ptgs2	n.s.	n.s.	n.s.	n.s.	n.s.	n.s.
Ptk2	n.s.	n.s.	n.s.	n.s.	n.s.	n.s.
Ptpn2	n.s.	n.s.	n.s.	n.s.	n.s.	n.s.
Ptpn22	n.s.	n.s.	n.s.	n.s.	n.s.	n.s.
Ptpn6	n.s.	n.s.	n.s.	n.s.	n.s.	n.s.
Ptprc	n.s.	n.s.	n.s.	n.s.	n.s.	n.s.
Rae1	n.s.	n.s.	n.s.	n.s.	n.s.	n.s.
Rag1	n.s.	n.s.	n.s.	0.0232755	n.s.	n.s.
Rag2	n.s.	n.s.	n.s.	n.s.	n.s.	n.s.
Rela	n.s.	n.s.	n.s.	n.s.	n.s.	n.s.
Relb	n.s.	n.s.	n.s.	n.s.	n.s.	n.s.
Rorc	n.s.	n.s.	n.s.	0.0119717	n.s.	n.s.
Runx1	n.s.	n.s.	n.s.	n.s.	n.s.	n.s.
Runx3	2.41034e-05	n.s.	n.s.	5.13302e-05	n.s.	n.s.
S100a8	n.s.	n.s.	n.s.	n.s.	n.s.	n.s.
S100a9	n.s.	n.s.	n.s.	n.s.	n.s.	n.s.
Sele	0.0133767	n.s.	n.s.	0.00146003	n.s.	n.s.
Sell	n.s.	n.s.	n.s.	n.s.	n.s.	n.s.
Selplg	n.s.	n.s.	n.s.	n.s.	n.s.	n.s.
Serping1	n.s.	n.s.	n.s.	n.s.	n.s.	n.s.
Sh2d1a	7.16568e-07	n.s.	n.s.	4.91807e-10	n.s.	n.s.
Sigirr	n.s.	n.s.	n.s.	n.s.	n.s.	n.s.
Ski	n.s.	n.s.	n.s.	n.s.	n.s.	n.s.
Slamf1	0.00371803	n.s.	n.s.	1.09586e-05	n.s.	n.s.
Slamf7	n.s.	n.s.	n.s.	n.s.	n.s.	n.s.
Smad3	n.s.	n.s.	n.s.	n.s.	n.s.	n.s.
Smad5	n.s.	n.s.	n.s.	n.s.	n.s.	n.s.
Socs1	n.s.	n.s.	n.s.	n.s.	n.s.	n.s.
Socs3	n.s.	n.s.	n.s.	n.s.	n.s.	n.s.
Spn	n.s.	n.s.	n.s.	n.s.	n.s.	n.s.
Src	n.s.	n.s.	n.s.	n.s.	n.s.	n.s.
Stat1	n.s.	n.s.	n.s.	n.s.	n.s.	n.s.
Stat2	n.s.	n.s.	n.s.	n.s.	n.s.	n.s.
Stat3	n.s.	n.s.	n.s.	n.s.	n.s.	n.s.
Stat4	n.s.	n.s.	n.s.	n.s.	n.s.	n.s.
Stat5a	n.s.	n.s.	n.s.	n.s.	n.s.	n.s.
Stat5b	n.s.	n.s.	n.s.	n.s.	n.s.	n.s.
Stat6	n.s.	n.s.	n.s.	n.s.	n.s.	n.s.
Syk	n.s.	n.s.	n.s.	n.s.	n.s.	n.s.
Tagap	n.s.	n.s.	n.s.	n.s.	n.s.	n.s.
Tal1	0.0041213	n.s.	n.s.	0.0015952	n.s.	n.s.
Tap1	n.s.	n.s.	n.s.	n.s.	n.s.	n.s.
Tapbp	n.s.	n.s.	n.s.	n.s.	n.s.	n.s.
Tbk1	n.s.	n.s.	n.s.	n.s.	n.s.	n.s.
Tbx21	0.0168648	n.s.	n.s.	0.00856302	n.s.	0.0100027
Tcf4	n.s.	n.s.	n.s.	n.s.	n.s.	n.s.
Tcf7	n.s.	n.s.	n.s.	n.s.	n.s.	n.s.
Tfrc	n.s.	n.s.	n.s.	n.s.	n.s.	n.s.
Tgfb1	n.s.	n.s.	n.s.	n.s.	n.s.	n.s.
Tgfb2	n.s.	n.s.	n.s.	n.s.	n.s.	n.s.
Tgfb3	n.s.	n.s.	n.s.	n.s.	n.s.	n.s.
Tgfbi	n.s.	n.s.	n.s.	n.s.	n.s.	n.s.
Tgfbr1	n.s.	n.s.	n.s.	n.s.	n.s.	n.s.
Tgfbr2	n.s.	n.s.	n.s.	n.s.	n.s.	n.s.
Thy1	n.s.	n.s.	n.s.	n.s.	n.s.	n.s.
Tigit	n.s.	n.s.	n.s.	n.s.	n.s.	n.s.
Tirap	n.s.	n.s.	n.s.	n.s.	n.s.	n.s.
Tlr1	n.s.	n.s.	n.s.	n.s.	n.s.	n.s.
Tlr2	n.s.	n.s.	n.s.	n.s.	n.s.	n.s.
Tlr3	n.s.	n.s.	n.s.	n.s.	n.s.	n.s.
Tlr4	n.s.	n.s.	n.s.	n.s.	n.s.	n.s.
Tlr5	n.s.	n.s.	n.s.	n.s.	n.s.	0.0154942
Tlr8	n.s.	n.s.	n.s.	n.s.	n.s.	n.s.
Tlr9	n.s.	n.s.	n.s.	n.s.	n.s.	n.s.
Tmem173	n.s.	n.s.	n.s.	n.s.	n.s.	n.s.
Tnf	n.s.	n.s.	n.s.	n.s.	n.s.	n.s.
Tnfaip3	n.s.	n.s.	n.s.	n.s.	n.s.	n.s.
Tnfaip6	n.s.	n.s.	n.s.	n.s.	n.s.	n.s.
Tnfrsf11a	n.s.	n.s.	n.s.	n.s.	n.s.	n.s.
Tnfrsf13b	n.s.	n.s.	n.s.	n.s.	n.s.	n.s.
Tnfrsf13c	n.s.	n.s.	n.s.	n.s.	n.s.	n.s.
Tnfrsf14	n.s.	n.s.	n.s.	n.s.	n.s.	n.s.
Tnfrsf17	n.s.	n.s.	n.s.	n.s.	n.s.	n.s.
Tnfrsf1b	n.s.	n.s.	n.s.	n.s.	n.s.	n.s.
Tnfrsf4	n.s.	n.s.	n.s.	n.s.	n.s.	n.s.
Tnfrsf8	0.0237818	n.s.	n.s.	n.s.	n.s.	n.s.
Tnfrsf9	n.s.	n.s.	n.s.	n.s.	n.s.	n.s.
Tnfsf10	n.s.	n.s.	n.s.	n.s.	n.s.	n.s.
Tnfsf11	n.s.	n.s.	n.s.	n.s.	n.s.	n.s.
Tnfsf12	n.s.	n.s.	n.s.	n.s.	n.s.	n.s.
Tnfsf13b	n.s.	n.s.	n.s.	0.000145647	n.s.	0.0130268
Tnfsf14	n.s.	n.s.	n.s.	n.s.	n.s.	n.s.
Tnfsf15	n.s.	n.s.	n.s.	n.s.	n.s.	n.s.
Tnfsf18	n.s.	n.s.	n.s.	n.s.	n.s.	n.s.
Tnfsf8	n.s.	n.s.	n.s.	n.s.	n.s.	n.s.
Tollip	n.s.	n.s.	n.s.	n.s.	n.s.	n.s.
Traf1	n.s.	n.s.	n.s.	n.s.	n.s.	n.s.
Traf2	n.s.	n.s.	n.s.	n.s.	n.s.	n.s.
Traf3	n.s.	n.s.	n.s.	n.s.	n.s.	n.s.
Traf4	n.s.	n.s.	n.s.	n.s.	n.s.	n.s.
Traf5	n.s.	n.s.	n.s.	n.s.	n.s.	n.s.
Traf6	n.s.	n.s.	n.s.	n.s.	n.s.	n.s.
Trem1	n.s.	n.s.	n.s.	n.s.	n.s.	n.s.
Trem2	n.s.	n.s.	n.s.	n.s.	n.s.	n.s.
Trp53	n.s.	n.s.	n.s.	n.s.	n.s.	n.s.
Tslp	n.s.	n.s.	n.s.	n.s.	n.s.	n.s.
Tyk2	n.s.	n.s.	n.s.	n.s.	n.s.	n.s.
Tyrobp	n.s.	n.s.	n.s.	n.s.	n.s.	n.s.
Ube2l3	n.s.	n.s.	n.s.	n.s.	n.s.	n.s.
Vcam1	n.s.	n.s.	n.s.	n.s.	n.s.	n.s.
Vtn	n.s.	n.s.	n.s.	n.s.	n.s.	n.s.
Xbp1	n.s.	n.s.	n.s.	n.s.	n.s.	n.s.
Xcl1	n.s.	n.s.	n.s.	n.s.	n.s.	n.s.
Xcr1	n.s.	n.s.	n.s.	n.s.	n.s.	n.s.
Zap70	n.s.	n.s.	n.s.	n.s.	n.s.	n.s.
Zbtb7b	n.s.	n.s.	n.s.	n.s.	n.s.	n.s.
Zeb1	n.s.	n.s.	n.s.	n.s.	n.s.	n.s.

## Sheet: T1_adp1_vs_combi
	logFC	lr	pvalue	qvalue	Significant
Abcb10	0.181365	0.63315	0.426202	0.592899	n.s.
Abcb1a	0.14478	0.888876	0.345782	0.501341	n.s.
Abcf1	0.383676	6.54026	0.010546	0.0444288	n.s.
Abl1	-0.196011	1.0745	0.299932	0.451963	n.s.
Adal	-0.0587364	0.0290605	0.86464	0.999911	n.s.
Ahr	0.131017	0.709163	0.399722	0.563525	n.s.
Aicda	-130.819	0	1	1	n.s.
Aire	-14.4284	0	1	1	n.s.
App	-0.0893098	0.692198	0.405418	0.568625	n.s.
Arhgdib	-0.785688	13.2332	0.000275031	0.004066	n.s.
Atg16l1	0.200441	1.80237	0.179426	0.310847	n.s.
Atm	-0.843639	2.98485	0.084047	0.187648	n.s.
B2m	-0.00918933	0.0135324	0.907392	1	n.s.
Batf	-0.918708	13.1164	0.000292716	0.0041213	n.s.
Batf3	-1.77775	10.2656	0.00135537	0.0112332	n.s.
Bax	-0.246932	3.85913	0.049476	0.130741	n.s.
Bcap31	-0.0151941	0.0083542	0.927174	1	n.s.
Bcl2	0.0993309	0.225595	0.63481	0.792788	n.s.
Bcl3	-0.199584	0.94699	0.330487	0.487268	n.s.
Bcl6	-0.276598	1.51566	0.218277	0.35641	n.s.
Bid	0.0229889	0.0521167	0.81942	0.965997	n.s.
Blnk	-1.16951	5.38293	0.0203347	0.0717618	n.s.
Bst1	-0.53829	3.44677	0.0633755	0.154073	n.s.
Bst2	-0.0118059	0.00343911	0.953236	1	n.s.
Btk	-0.645113	6.85846	0.00882227	0.0406143	n.s.
Btla	-0.484652	1.4882	0.222496	0.361473	n.s.
Btnl1	-155.282	5.52939e-07	0.999407	1	n.s.
Btnl2	176.395	0	1	1	n.s.
C1qa	-0.595244	7.08274	0.00778298	0.0387027	n.s.
C1qb	-0.616611	6.84057	0.00891106	0.0406143	n.s.
C1qbp	0.347107	9.47384	0.00208423	0.0142509	n.s.
C1ra	-0.41817	2.11944	0.14544	0.267831	n.s.
C1s	-0.290795	0.878355	0.348653	0.5032	n.s.
C2	-0.677746	4.26898	0.0388142	0.111159	n.s.
C3	-0.566023	2.64299	0.104007	0.214687	n.s.
C4a	-0.637947	2.17794	0.140002	0.261606	n.s.
C4bp	-26.6053	1.53672	0.215107	0.354409	n.s.
C6	-0.698552	1.11793	0.290364	0.43997	n.s.
C7	-172.131	2.62804e-07	0.999591	1	n.s.
C8a	-41.673	4.54759e-07	0.999462	1	n.s.
C8b	-17.0343	0.0227933	0.879996	1	n.s.
C8g	-19.9861	2.98767	0.0839008	0.187648	n.s.
C9	194.223	9.52338e-08	0.999754	1	n.s.
Camp	-8.81909	2.35554e-06	0.998775	1	n.s.
Card9	-0.627888	4.08782	0.0431933	0.119327	n.s.
Casp1	-0.535864	4.63473	0.0313311	0.0958867	n.s.
Casp2	-0.0736811	0.0806629	0.776401	0.925254	n.s.
Casp3	0.288355	6.99326	0.00818173	0.0396053	n.s.
Casp8	-0.0361512	0.089448	0.76488	0.915513	n.s.
Ccbp2	-24.1951	1.89729	0.168382	0.298075	n.s.
Ccl11	-0.720806	3.97723	0.0461192	0.123663	n.s.
Ccl12	-0.31984	1.00397	0.316351	0.471002	n.s.
Ccl19	-0.972039	2.26037	0.132722	0.252959	n.s.
Ccl2	-0.579813	3.08446	0.0790433	0.182433	n.s.
Ccl20	0.770278	1.93426	0.164293	0.29301	n.s.
Ccl22	-0.531166	1.70036	0.19224	0.323945	n.s.
Ccl24	-0.818286	1.781	0.182026	0.314096	n.s.
Ccl25	0.412718	1.47241	0.224966	0.364072	n.s.
Ccl26	8.08743	0	1	1	n.s.
Ccl3	-0.683021	2.57984	0.108233	0.218206	n.s.
Ccl4	-1.32302	4.54725	0.0329716	0.0970944	n.s.
Ccl5	-0.828712	5.32959	0.0209663	0.0732913	n.s.
Ccl6	-0.49578	2.23747	0.134701	0.254953	n.s.
Ccl7	-0.918901	6.72028	0.00953227	0.0420496	n.s.
Ccl8	-0.510801	1.57312	0.209754	0.349804	n.s.
Ccl9	-0.837837	7.31482	0.00683884	0.0359696	n.s.
Ccr10	0.246619	0.582625	0.445285	0.610614	n.s.
Ccr2	-1.02292	6.82598	0.00898414	0.0406143	n.s.
Ccr3	-0.57498	4.75512	0.0292112	0.0920388	n.s.
Ccr4	-39.163	1.34098	0.246862	0.389145	n.s.
Ccr5	-0.66251	7.56889	0.00593844	0.0324832	n.s.
Ccr6	755.515	7.84543e-07	0.999293	1	n.s.
Ccr7	-0.63542	2.28575	0.130567	0.251479	n.s.
Ccr8	1320.53	6.87099e-07	0.999339	1	n.s.
Ccr9	-0.129761	0.348587	0.554914	0.719282	n.s.
Ccrl1	-0.0994865	0.275349	0.599766	0.756368	n.s.
Ccrl2	-1.25115	2.74976	0.0972689	0.206225	n.s.
Cd109	0.235267	0.204725	0.650934	0.805567	n.s.
Cd14	-0.358551	4.87905	0.0271846	0.0864533	n.s.
Cd160	-76.8688	0.0646008	0.799367	0.950551	n.s.
Cd163	-0.588862	1.55503	0.212394	0.351166	n.s.
Cd164	-0.167948	2.48981	0.114585	0.228752	n.s.
Cd19	-29.4814	3.38436	0.0658177	0.159302	n.s.
Cd1d1	-0.574645	4.13027	0.0421226	0.117556	n.s.
Cd2	-1.01876	19.3055	1.11385e-05	0.000335436	n.s.
Cd209g	-1.22579	9.70665	0.00183602	0.0130429	n.s.
Cd22	-1.49136	10.3239	0.00131321	0.0110512	n.s.
Cd226	-1.1277	6.78823	0.00917607	0.0411419	n.s.
Cd244	-0.653176	3.26107	0.0709429	0.16799	n.s.
Cd247	-0.317402	0.934135	0.333791	0.490816	n.s.
Cd24a	0.123499	1.26218	0.261238	0.404723	n.s.
Cd27	-2.93872	10.8257	0.00100103	0.00897642	0.00897642
Cd274	-0.44243	1.96212	0.161287	0.29021	n.s.
Cd28	-36.0382	1.00345	0.316478	0.471002	n.s.
Cd34	-0.661162	5.1128	0.02375	0.079701	n.s.
Cd36	-1.67614	9.21271	0.00240341	0.0155163	n.s.
Cd3d	-0.974328	19.871	8.28498e-06	0.000335436	n.s.
Cd3e	-1.24593	19.6635	9.23492e-06	0.000335436	n.s.
Cd3eap	-0.190033	0.537358	0.46353	0.626051	n.s.
Cd4	-2.12454	33.8965	5.81218e-09	7.16568e-07	7.16568e-07
Cd40	-0.885118	6.01535	0.014182	0.0562141	n.s.
Cd40lg	-23.1142	13.0557	0.000302358	0.0041213	0.0041213
Cd44	0.173012	1.80633	0.178949	0.310847	n.s.
Cd46	-59.8277	1.48689	0.222699	0.361473	n.s.
Cd48	-0.802684	13.0156	0.000308909	0.0041213	n.s.
Cd5	-3.42646	18.9396	1.34923e-05	0.000369015	0.000369015
Cd53	-0.850118	6.44786	0.0111086	0.0460334	n.s.
Cd55	-1.42288	16.3226	5.34224e-05	0.00116888	n.s.
Cd59b	33.5662	0	1	1	n.s.
Cd6	-3.8749	33.6641	6.54998e-09	7.16568e-07	7.16568e-07
Cd69	-5.25055	12.0138	0.000528088	0.00577728	0.00577728
Cd7	-0.864348	7.10516	0.00768623	0.0387027	n.s.
Cd74	-0.36162	1.51666	0.218126	0.35641	n.s.
Cd79a	58.6384	5.38395e-08	0.999815	1	n.s.
Cd79b	-23.6662	3.91346	0.0479008	0.127193	n.s.
Cd80	-0.744505	5.1818	0.0228246	0.0780316	n.s.
Cd81	-0.0207412	0.0337004	0.854346	0.994313	n.s.
Cd82	0.0827287	0.434104	0.509982	0.673817	n.s.
Cd83	-1.21467	6.72955	0.00948284	0.0420496	n.s.
Cd86	-0.53664	5.58006	0.0181661	0.0664066	n.s.
Cd8a	-0.25248	0.982915	0.32148	0.476557	n.s.
Cd8b1	-2.05769	6.40117	0.0114045	0.0469043	0.0469043
Cd9	0.11148	1.00182	0.316871	0.471002	n.s.
Cd96	-21.3888	2.65678	0.103109	0.213639	n.s.
Cd97	-0.183678	2.17654	0.140129	0.261606	n.s.
Cd99	-0.18085	1.52357	0.21708	0.35641	n.s.
Cdh5	-0.505987	5.83716	0.0156912	0.0596047	n.s.
Cdkn1a	-0.54254	3.72279	0.0536745	0.140478	n.s.
Ceacam1	0.0177284	0.700332	0.402672	0.566225	n.s.
Cebpb	-0.548951	10.1599	0.00143527	0.0114336	n.s.
Cfb	-0.308142	2.27979	0.131069	0.251561	n.s.
Cfd	-2.04117	3.01551	0.0824715	0.185646	n.s.
Cfh	-0.40275	2.79553	0.0945274	0.204203	n.s.
Cfi	0.316602	0.486002	0.485716	0.644976	n.s.
Cfp	-0.85152	11.2506	0.000795975	0.00763857	n.s.
Chuk	0.0245326	0.0379087	0.845627	0.988371	n.s.
Ciita	-0.0347772	0.0195816	0.888712	1	n.s.
Cish	-0.693509	4.25342	0.0391714	0.111598	n.s.
Clec4a4	-75.3538	2.34833e-07	0.999613	1	n.s.
Clec4e	-0.764558	2.92722	0.0870972	0.192106	n.s.
Clec5a	-0.176295	0.347406	0.555585	0.719282	n.s.
Clu	0.190746	1.07728	0.299307	0.451963	n.s.
Cmklr1	-0.433356	4.57294	0.0324808	0.0970944	n.s.
Cr2	-3.55834	0.818346	0.365664	0.526364	n.s.
Cradd	0.103781	0.177861	0.673218	0.829393	n.s.
Crlf2	-0.220957	1.76138	0.184453	0.316745	n.s.
Csf1	-0.581265	12.5504	0.000396124	0.00492454	n.s.
Csf1r	-0.703574	12.0147	0.000527825	0.00577728	n.s.
Csf2	-0.222233	0.506216	0.476782	0.639215	n.s.
Csf2rb	-0.643405	5.54209	0.0185644	0.0668074	n.s.
Csf3r	-1.19145	10.0974	0.00148475	0.0114402	n.s.
Ctla4	-1.5039	11.4407	0.000718533	0.00727847	n.s.
Ctnnb1	0.249428	4.75123	0.0292774	0.0920388	n.s.
Ctsc	-0.535973	8.07598	0.00448558	0.0258275	n.s.
Ctsg	-115.923	12.8386	0.000339536	0.00442206	0.00442206
Ctss	-0.478631	6.65213	0.00990375	0.0429949	n.s.
Cul9	-5.78847	12.4111	0.000426788	0.00518785	0.00518785
Cx3cl1	-0.0577282	0.0587977	0.808406	0.959215	n.s.
Cx3cr1	-0.365381	0.905044	0.341433	0.499368	n.s.
Cxcl1	-1.90164	4.69786	0.0302002	0.0943972	n.s.
Cxcl10	-0.138914	0.148369	0.700099	0.851148	n.s.
Cxcl11	-0.102502	0.154418	0.694348	0.847787	n.s.
Cxcl12	-0.644834	2.89825	0.0886756	0.194022	n.s.
Cxcl13	-2.18416	5.66627	0.0172942	0.0643532	n.s.
Cxcl15	-5.68426	0.245438	0.620306	0.776447	n.s.
Cxcl3	-0.933274	2.39344	0.121845	0.237186	n.s.
Cxcl9	-0.0552769	0.0187524	0.891079	1	n.s.
Cxcr1	0.332448	0.59683	0.43979	0.607488	n.s.
Cxcr2	-0.96252	2.90054	0.0885499	0.194022	n.s.
Cxcr3	-1.38582	11.7429	0.000610747	0.00633889	n.s.
Cxcr4	-0.836747	16.7434	4.27918e-05	0.0010177	n.s.
Cxcr5	105.332	0	1	1	n.s.
Cxcr6	-1.60766	32.4018	1.25369e-08	1.14295e-06	n.s.
Cybb	-0.557168	7.42802	0.00642158	0.034103	n.s.
Ddx58	-0.16392	0.89709	0.343563	0.501144	n.s.
Defb1	2.66133	2.40309	0.121096	0.23657	n.s.
Defb14	3.83697	3.3712	0.0663454	0.159454	n.s.
Dpp4	-1.52754	5.07221	0.0243124	0.0804251	n.s.
Ebi3	-0.861614	10.1646	0.00143163	0.0114336	n.s.
Emr1	-1.05729	12.2026	0.000477233	0.00555418	n.s.
Entpd1	-0.524305	9.73926	0.00180374	0.0129822	n.s.
Eomes	-1.05813	8.68634	0.00320603	0.0194856	n.s.
Ets1	-0.407196	12.6257	0.000380471	0.00483994	n.s.
Fadd	-0.180998	0.211045	0.645949	0.803032	n.s.
Fas	-0.588682	4.28229	0.0385115	0.110873	n.s.
Fasl	-1.58587	6.48768	0.0108625	0.0453571	n.s.
Fcamr	-19.8524	2.2275	0.135573	0.255719	n.s.
Fcer1a	-0.674112	2.72257	0.0989385	0.208955	n.s.
Fcer1g	-0.716009	13.496	0.000239079	0.00373646	n.s.
Fcgr1	-0.701281	6.94224	0.00841837	0.0400422	n.s.
Fcgr2b	-0.59769	9.25911	0.00234326	0.015443	n.s.
Fcgr3	-0.627858	10.1509	0.00144227	0.0114336	n.s.
Fcgr4	-0.242411	1.29332	0.255437	0.399212	n.s.
Fcgrt	-0.814844	5.89685	0.0151679	0.058357	n.s.
Fkbp5	0.0102897	0.00160598	0.968034	1	n.s.
Fn1	-0.300432	2.45077	0.117468	0.23212	n.s.
Folr4	0.281672	0.442284	0.506022	0.670203	n.s.
Foxp3	-1.08075	1.32263	0.250121	0.39315	n.s.
Frmpd4	96.6834	0	1	1	n.s.
Fyn	-0.596508	19.2196	1.16514e-05	0.000335436	n.s.
Gata3	-0.567254	2.44973	0.117545	0.23212	n.s.
Gfi1	-183.789	6.26787e-07	0.999368	1	n.s.
Gm10499	0.0873524	0.123089	0.725708	0.874366	n.s.
Gp1bb	27.5131	5.87454e-07	0.999388	1	n.s.
Gpi1	0.530209	1.72314	0.18929	0.322524	n.s.
Gpr183	-3.93521	5.38543	0.0203055	0.0717618	n.s.
Gpr44	-46.2481	8.98241e-07	0.999244	1	n.s.
Gzma	-1.71225	19.3739	1.07466e-05	0.000335436	n.s.
Gzmb	-1.15626	28.7657	8.16869e-08	5.58534e-06	n.s.
H2-Aa	-0.368989	1.56738	0.210589	0.350128	n.s.
H2-Ab1	-0.390214	1.91372	0.166551	0.29579	n.s.
H2-DMa	-0.132376	0.27482	0.600117	0.756368	n.s.
H2-DMb2	-0.0472294	0.0271538	0.869114	1	n.s.
H2-Ea-ps	66.3435	7.46226e-07	0.999311	1	n.s.
H2-Eb1	-0.587818	3.58115	0.0584388	0.146588	n.s.
H2-K1	-0.201301	1.21879	0.269599	0.414243	n.s.
H2-Ob	1.69096	1.26873	0.260004	0.404041	n.s.
H2-Q10	-1.21167	16.5018	4.86052e-05	0.00110779	n.s.
H60a	-28.3541	0	1	1	n.s.
Hamp	-22.3198	0.215044	0.642842	0.80099	n.s.
Hc	-72.7707	0	1	1	n.s.
Hcst	-1.82014	19.6018	9.5378e-06	0.000335436	n.s.
Hfe	-0.712384	8.26567	0.00404017	0.0237632	n.s.
Hif1a	-0.229947	3.30226	0.0691845	0.165257	n.s.
Hlx	-0.434658	4.57036	0.0325297	0.0970944	n.s.
Icam1	0.119139	0.665447	0.414643	0.578597	n.s.
Icam2	-0.368317	3.62349	0.0569694	0.143707	n.s.
Icam4	-12.8818	1.12262	0.289356	0.43966	n.s.
Icam5	-210.802	3.24603e-08	0.999856	1	n.s.
Icos	-1.58801	29.2924	6.2239e-08	4.86353e-06	n.s.
Icosl	-0.0320024	0.0152298	0.901783	1	n.s.
Ifi204	-0.313096	1.83667	0.175341	0.306427	n.s.
Ifi35	0.0982235	0.40234	0.525883	0.691486	n.s.
Ifih1	-0.148384	0.630804	0.42706	0.592899	n.s.
Ifit2	-0.462863	1.69746	0.19262	0.323945	n.s.
Ifitm1	-0.550514	3.66109	0.0556973	0.142167	n.s.
Ifna1	-114.737	1.75515e-06	0.998943	1	n.s.
Ifna2	394.581	4.33086e-07	0.999475	1	n.s.
Ifnar1	-0.281019	5.93845	0.014814	0.0574701	n.s.
Ifnar2	-0.470557	13.6658	0.000218397	0.0036201	n.s.
Ifnb1	-10.8477	0	1	1	n.s.
Ifng	-4.19417	5.99645	0.0143347	0.0564105	n.s.
Ifngr1	-0.137663	1.80114	0.179575	0.310847	n.s.
Ifngr2	0.0630064	0.262263	0.60857	0.765259	n.s.
Igf2r	0.120677	0.560371	0.454111	0.616374	n.s.
Ikbkap	0.318572	2.81946	0.0931279	0.202147	n.s.
Ikbkb	-0.142871	0.813287	0.36715	0.527116	n.s.
Ikbke	-0.536507	5.15071	0.0232369	0.0789476	n.s.
Ikbkg	0.025852	0.0215607	0.883262	1	n.s.
Ikzf1	-1.65225	17.8783	2.35496e-05	0.00061341	n.s.
Ikzf2	-0.440457	3.36827	0.0664636	0.159454	n.s.
Ikzf3	-1.33563	6.33707	0.011824	0.0482665	n.s.
Ikzf4	-0.85152	3.03412	0.0815306	0.184286	n.s.
Il10	-29.2114	1.86626	0.171904	0.301382	n.s.
Il10ra	-0.62448	6.9224	0.00851227	0.0401397	n.s.
Il10rb	-0.566083	15.9876	6.37578e-05	0.00129169	n.s.
Il11ra1	-0.664885	2.62798	0.104995	0.215603	n.s.
Il12a	-22.6945	6.61354	0.0101206	0.0434258	0.0434258
Il12b	-69.1754	0.7699	0.380248	0.541655	n.s.
Il12rb1	-0.108018	0.0430329	0.835663	0.978818	n.s.
Il12rb2	-2.28102	8.99098	0.00271316	0.0168648	0.0168648
Il13	-13.9805	5.88666	0.015256	0.058357	n.s.
Il13ra1	0.0668539	0.310307	0.577492	0.738841	n.s.
Il15	-0.0236622	0.208005	0.648336	0.804172	n.s.
Il15ra	-0.630698	8.01379	0.00464226	0.0264512	n.s.
Il16	-1.53829	15.8502	6.85584e-05	0.00133934	n.s.
Il17a	130.73	0	1	1	n.s.
Il17b	35.9874	0.291337	0.589365	0.746257	n.s.
Il17f	-1.49395	4.09074	0.0431188	0.119327	n.s.
Il17ra	-0.322844	3.65682	0.0558402	0.142167	n.s.
Il17rb	-93.7915	9.67255e-07	0.999215	1	n.s.
Il17re	-2.06066	3.99154	0.0457293	0.123663	n.s.
Il18	-0.0520567	0.0536693	0.816797	0.965997	n.s.
Il18r1	-0.0179829	0.0044149	0.947024	1	n.s.
Il18rap	0.337396	2.68559	0.10126	0.211408	n.s.
Il19	2.34933	1.88503	0.169764	0.298588	n.s.
Il1a	-0.212106	0.52622	0.4682	0.630802	n.s.
Il1b	-0.766863	3.78689	0.0516555	0.135844	n.s.
Il1r1	-0.252322	3.47364	0.0623539	0.152266	n.s.
Il1r2	-0.574199	6.13307	0.0132676	0.0529737	n.s.
Il1rap	-0.752807	5.09633	0.0239766	0.0799707	n.s.
Il1rl1	-0.434999	0.886426	0.346448	0.501341	n.s.
Il1rl2	-0.251112	0.597325	0.4396	0.607488	n.s.
Il1rn	-0.551879	7.96911	0.00475824	0.0268326	n.s.
Il2	-1049.63	4.54497	0.0330156	0.0970944	n.s.
Il20	101.842	1.65599e-06	0.998973	1	n.s.
Il21	-50.8606	4.39464	0.0360522	0.104896	n.s.
Il21r	-1.78922	53.8162	2.20157e-13	1.20426e-10	n.s.
Il22	83.5701	1.59117e-06	0.998994	1	n.s.
Il22ra2	-46.3631	0.0016174	0.96792	1	n.s.
Il23a	-68.2036	1.96706	0.16076	0.29021	n.s.
Il23r	-2.22739	4.72768e-06	0.998265	1	n.s.
Il25	-32.5982	2.56992e-07	0.999596	1	n.s.
Il27	-3.92467	3.70669	0.0541946	0.141164	n.s.
Il27ra	-0.718146	6.87283	0.00875159	0.0406143	n.s.
Il28a	9.1053	1.77092e-06	0.998938	1	n.s.
Il2ra	-1.05094	13.3037	0.000264887	0.00402481	n.s.
Il2rb	-0.862374	21.0554	4.46193e-06	0.00020339	n.s.
Il2rg	-0.738947	11.3254	0.000764532	0.00758358	n.s.
Il3	-23.1243	2.97333	0.0846473	0.18822	n.s.
Il33	0.340223	1.68588	0.194145	0.324762	n.s.
Il4	-0.454881	1.25856	0.261923	0.404723	n.s.
Il4ra	-0.507447	15.0339	0.000105596	0.00192537	n.s.
Il5	-55.6379	5.25972	0.0218245	0.0755571	n.s.
Il6	-0.804259	1.42534	0.232526	0.372996	n.s.
Il6ra	-0.654378	9.49204	0.00206365	0.0142509	n.s.
Il6st	-0.590549	11.1089	0.000859141	0.00796525	n.s.
Il7	0.409371	2.57715	0.108417	0.218206	n.s.
Il7r	-0.732126	5.94331	0.0147732	0.0574701	n.s.
Il9	-46.2698	1.00734e-06	0.999199	1	n.s.
Ilf3	0.310971	4.22816	0.0397586	0.112523	n.s.
Irak1	-0.0890533	0.346279	0.556227	0.719282	n.s.
Irak2	-0.112676	0.485825	0.485796	0.644976	n.s.
Irak3	-0.69374	12.1048	0.000502922	0.00573122	n.s.
Irak4	-0.344622	6.60631	0.0101618	0.0434258	n.s.
Irf1	-0.094755	0.299249	0.584354	0.742492	n.s.
Irf3	-18.2306	1.28831	0.256359	0.399512	n.s.
Irf4	-895.699	10.0972	0.00148492	0.0114402	0.0114402
Irf5	-0.494256	5.57581	0.0182102	0.0664066	n.s.
Irf7	-0.675356	2.70038	0.100324	0.211067	n.s.
Irf8	-0.511531	6.67603	0.00977183	0.0427615	n.s.
Irgm1	0.172005	0.576633	0.447635	0.610614	n.s.
Itga2b	-124.716	8.46919	0.00361211	0.0214764	0.0214764
Itga4	-0.447563	1.35377	0.24462	0.386726	n.s.
Itga5	-0.77196	11.8064	0.000590271	0.00633094	n.s.
Itga6	0.217288	3.57406	0.0586887	0.146588	n.s.
Itgal	-0.831701	14.1881	0.000165414	0.00291875	n.s.
Itgam	-0.760863	9.38439	0.00218841	0.0147785	n.s.
Itgax	-0.240088	1.41742	0.233828	0.373988	n.s.
Itgb1	0.0360889	0.125054	0.723616	0.873771	n.s.
Itgb2	-0.7097	11.1332	0.000847944	0.00796525	n.s.
Itln1	94.5157	0	1	1	n.s.
Jak1	-0.331859	8.90019	0.00285141	0.0175249	n.s.
Jak2	-0.207025	2.76441	0.0963821	0.205275	n.s.
Jak3	-0.330114	4.94236	0.0262063	0.0843225	n.s.
Kir3dl1	7.02544	2.0166e-07	0.999642	1	n.s.
Kir3dl2	-84.3314	1.38013	0.240079	0.381111	n.s.
Kit	-0.781778	0.716879	0.39717	0.562828	n.s.
Klra1	201.478	5.21102e-07	0.999424	1	n.s.
Klra21	-132.013	6.06603e-07	0.999379	1	n.s.
Klra4	0.587871	3.68544	0.0548895	0.142167	n.s.
Klra5	-0.788559	2.24293	0.134226	0.254936	n.s.
Klra6	-1.39849	3.53531	0.0600753	0.149369	n.s.
Klra7	-0.725482	3.08715	0.078913	0.182433	n.s.
Klra8	-0.497214	2.79055	0.0948217	0.204203	n.s.
Klrb1	98.357	0	1	1	n.s.
Klrc1	-0.23573	1.40714	0.235532	0.375616	n.s.
Klrc2	0.128367	1.12409	0.289039	0.43966	n.s.
Klrc3	-18.7804	3.48746e-07	0.999529	1	n.s.
Klrd1	-0.262851	1.13858	0.285953	0.436917	n.s.
Klrk1	-0.516568	3.04501	0.0809857	0.184169	n.s.
Lair1	-0.104716	0.162226	0.687115	0.842717	n.s.
Lck	-1.12318	21.2864	3.95523e-06	0.000196683	n.s.
Lcp2	0.350485	1.01207	0.314406	0.471002	n.s.
Lef1	-50.8821	3.96592	0.0464302	0.123889	n.s.
Lif	-0.415415	3.05893	0.0802945	0.18377	n.s.
Lilra5	-2.04051	1.45455	0.2278	0.367138	n.s.
Lilra6	-4.33569	10.9914	0.000915355	0.00834499	0.00834499
Lilrb3	-0.833237	7.25733	0.00706123	0.0360981	n.s.
Lilrb4	-0.441684	4.60724	0.0318372	0.0967497	n.s.
Litaf	-0.100445	0.793125	0.373157	0.534337	n.s.
Lta	-13.8155	2.57586	0.108505	0.218206	n.s.
Ltb	-1.28712	21.4816	3.57246e-06	0.000195414	n.s.
Ltb4r1	-0.956932	5.24809	0.0219709	0.0755853	n.s.
Ltb4r2	-33.6954	0.148251	0.700213	0.851148	n.s.
Ltbr	0.162778	1.89134	0.169051	0.298293	n.s.
Ltf	265.147	1.11734e-06	0.999157	1	n.s.
Ly86	-0.602748	4.22181	0.0399077	0.112523	n.s.
Ly96	-0.0586466	0.125235	0.723424	0.873771	n.s.
Maf	-0.751517	7.06214	0.00787299	0.0387975	n.s.
Map4k1	0.110574	0.0447216	0.832517	0.977225	n.s.
Map4k2	-0.564577	3.51034	0.060987	0.15027	n.s.
Map4k4	-0.0287012	0.0128757	0.909657	1	n.s.
Mapk1	0.0432216	0.129027	0.719443	0.872584	n.s.
Mapk11	-0.423543	5.06413	0.024426	0.0804251	n.s.
Mapk14	-0.224145	3.13259	0.0767419	0.178629	n.s.
Mapkapk2	-0.155595	1.71871	0.189859	0.322524	n.s.
Marco	-1.18379	1.14256	0.285112	0.436853	n.s.
Masp1	-0.144064	0.106881	0.743724	0.894103	n.s.
Masp2	-45.2285	0	1	1	n.s.
Mbl2	61.6175	4.18631e-07	0.999484	1	n.s.
Mbp	-3.74222	4.66761	0.0307367	0.0955282	n.s.
Mif	0.0463778	0.159362	0.689745	0.84405	n.s.
Mme	-2.47302	6.85374	0.00884557	0.0406143	0.0406143
Mr1	0.0343002	0.0155871	0.900644	1	n.s.
Ms4a1	-6.73642	1.95679	0.161857	0.290281	n.s.
Msr1	-0.24329	2.12134	0.145259	0.267831	n.s.
Muc1	0.672399	7.26893	0.00701576	0.0360981	n.s.
Mx1	-0.987498	4.55037	0.0329117	0.0970944	n.s.
Myd88	-0.198637	1.37841	0.240372	0.381111	n.s.
Ncam1	0.0929917	0.569684	0.450384	0.612837	n.s.
Ncf4	-0.5147	5.1343	0.0234575	0.0792052	n.s.
Nfatc1	-0.354797	2.11891	0.14549	0.267831	n.s.
Nfatc2	-0.950567	6.53808	0.0105589	0.0444288	n.s.
Nfatc3	-0.209421	1.69473	0.192979	0.323945	n.s.
Nfil3	-0.809831	17.5412	2.81143e-05	0.000699023	n.s.
Nfkb1	0.016245	0.0238054	0.877381	1	n.s.
Nfkb2	-0.156423	1.73024	0.18838	0.322012	n.s.
Nfkbia	-0.389417	4.51242	0.0336496	0.0984297	n.s.
Nfkbiz	-0.355106	5.5635	0.0183387	0.0664322	n.s.
Nod2	-0.576725	2.86457	0.0905502	0.197334	n.s.
Nos2	-0.78346	5.00688	0.0252467	0.0817156	n.s.
Notch1	-0.378168	3.99	0.0457711	0.123663	n.s.
Notch2	-0.121256	1.04171	0.307423	0.461979	n.s.
Nox1	-40.8244	3.54538e-07	0.999525	1	n.s.
Nox3	-126.208	4.23282e-07	0.999481	1	n.s.
Nox4	-0.418001	3.15065	0.0758967	0.177417	n.s.
Npc1	-0.234699	2.11448	0.145911	0.267831	n.s.
Nt5e	0.0909797	0.398696	0.527763	0.692294	n.s.
Pax5	16.0534	1.35367e-06	0.999072	1	n.s.
Pdcd1	-0.542968	1.69408	0.193064	0.323945	n.s.
Pdcd1lg2	-0.630243	2.37546	0.123255	0.23908	n.s.
Pdcd2	0.447069	4.64929	0.0310664	0.0958867	n.s.
Pdgfb	-0.196875	2.62429	0.105239	0.215603	n.s.
Pdgfrb	-0.496612	2.58756	0.107706	0.218206	n.s.
Pecam1	-0.583443	11.2969	0.000776381	0.00758358	n.s.
Phlpp1	0.104072	0.354023	0.551845	0.719282	n.s.
Phlpp2	-0.446062	3.28351	0.0699793	0.166429	n.s.
Pigr	-0.56926	52.439	4.43867e-13	1.21398e-10	n.s.
Pla2g2a	-52.5999	0	1	1	n.s.
Pla2g2e	-19.0884	2.41065	0.120512	0.236273	n.s.
Plau	-0.125038	0.326295	0.567849	0.729139	n.s.
Plaur	-0.0676194	0.25811	0.611422	0.767082	n.s.
Pml	-0.245982	3.21525	0.072955	0.17201	n.s.
Pou2f2	-1.53928	9.88006	0.00167079	0.0121857	n.s.
Pparg	0.291809	1.45203	0.228203	0.367138	n.s.
Ppbp	-1.223	16.2292	5.61236e-05	0.00118075	n.s.
Prdm1	-0.625933	2.66257	0.102735	0.213639	n.s.
Prf1	-1.46449	6.15946	0.0130711	0.0525727	n.s.
Prim1	0.196707	2.19002	0.138908	0.261108	n.s.
Prkcd	-0.232656	3.65721	0.055827	0.142167	n.s.
Psmb10	-0.0734338	0.0983993	0.753759	0.90418	n.s.
Psmb11	2.4658	2.40587e-07	0.999609	1	n.s.
Psmb5	0.162143	2.0643	0.150784	0.275126	n.s.
Psmb7	0.214518	3.65566	0.0558791	0.142167	n.s.
Psmb9	-0.00474765	0.000416498	0.983718	1	n.s.
Psmc2	0.0245836	0.0466526	0.828994	0.975182	n.s.
Psmd7	0.160254	2.01495	0.155756	0.283052	n.s.
Ptafr	-0.901255	8.99245	0.00271097	0.0168648	n.s.
Ptger4	-0.60076	3.06091	0.0801969	0.18377	n.s.
Ptgs2	-0.361153	0.930219	0.334806	0.490989	n.s.
Ptk2	0.263905	4.2847	0.0384569	0.110873	n.s.
Ptpn2	0.109497	0.578279	0.446988	0.610614	n.s.
Ptpn22	-0.658958	10.3877	0.00126857	0.0108423	n.s.
Ptpn6	-0.697639	9.35481	0.00222401	0.0148358	n.s.
Ptprc	-0.82046	11.7325	0.000614189	0.00633889	n.s.
Rae1	0.183673	2.31852	0.127842	0.247101	n.s.
Rag1	0.172404	0.585749	0.444068	0.610614	n.s.
Rag2	18.8157	0	1	1	n.s.
Rela	0.0174147	0.0247917	0.874887	1	n.s.
Relb	-0.0700514	0.309307	0.578106	0.738841	n.s.
Rorc	-1.16796	2.6902	0.100967	0.211408	n.s.
Runx1	-0.0604271	0.302337	0.582421	0.742492	n.s.
Runx3	-2.26171	25.7109	3.96583e-07	2.41034e-05	2.41034e-05
S100a8	0.0666234	0.0177687	0.893957	1	n.s.
S100a9	-0.0806232	0.0302704	0.861878	0.998829	n.s.
Sele	-34.6233	9.63652	0.00190746	0.0133767	0.0133767
Sell	-0.765697	4.63217	0.0313779	0.0958867	n.s.
Selplg	113.422	2.03197e-07	0.99964	1	n.s.
Serping1	-0.386522	2.26076	0.132689	0.252959	n.s.
Sh2d1a	-2.94094	34.2003	4.97222e-09	7.16568e-07	7.16568e-07
Sigirr	0.499449	10.0226	0.00154629	0.0117475	n.s.
Ski	-0.174238	1.55433	0.212497	0.351166	n.s.
Slamf1	-39.8137	13.5596	0.000231102	0.00371803	0.00371803
Slamf7	-0.891812	9.93853	0.00161855	0.0119641	n.s.
Smad3	0.13182	1.22028	0.269306	0.414243	n.s.
Smad5	0.0718475	0.349734	0.554264	0.719282	n.s.
Socs1	-0.199877	0.580255	0.446212	0.610614	n.s.
Socs3	-0.651399	8.6109	0.00334157	0.0200861	n.s.
Spn	-0.800422	10.5962	0.00113322	0.0099979	n.s.
Src	0.170351	2.06321	0.150892	0.275126	n.s.
Stat1	-0.186876	0.671439	0.41255	0.577148	n.s.
Stat2	-0.734091	3.48982	0.0617474	0.151461	n.s.
Stat3	-0.349897	9.94013	0.00161714	0.0119641	n.s.
Stat4	-0.458965	0.967984	0.325184	0.480744	n.s.
Stat5a	-0.0980653	0.298165	0.585035	0.742492	n.s.
Stat5b	-0.371005	7.75443	0.00535808	0.0296048	n.s.
Stat6	-0.0124772	0.0184496	0.891956	1	n.s.
Syk	-0.560237	7.09736	0.00771974	0.0387027	n.s.
Tagap	-0.486214	2.58989	0.107548	0.218206	n.s.
Tal1	-2.84014	13.0904	0.000296817	0.0041213	0.0041213
Tap1	-0.184182	0.491953	0.483058	0.644469	n.s.
Tapbp	-0.25859	2.76336	0.0964453	0.205275	n.s.
Tbk1	-0.0619373	0.200199	0.65456	0.808226	n.s.
Tbx21	-24.2916	9.0107	0.00268404	0.0168648	0.0168648
Tcf4	-0.179583	2.48287	0.115092	0.228928	n.s.
Tcf7	-0.157159	0.738353	0.390189	0.554372	n.s.
Tfrc	0.0445497	0.0308905	0.860485	0.998829	n.s.
Tgfb1	-0.312155	7.88724	0.00497848	0.027788	n.s.
Tgfb2	-0.187521	2.77743	0.0956016	0.205075	n.s.
Tgfb3	-0.0597957	0.0813311	0.775502	0.925254	n.s.
Tgfbi	-0.392756	4.14209	0.0418294	0.117337	n.s.
Tgfbr1	0.30173	5.03052	0.0249043	0.0810874	n.s.
Tgfbr2	-0.40364	4.06374	0.0438133	0.120432	n.s.
Thy1	-0.377893	3.9817	0.0459971	0.123663	n.s.
Tigit	-0.336601	1.93282	0.16445	0.29301	n.s.
Tirap	0.139431	0.713434	0.398306	0.56298	n.s.
Tlr1	-0.87335	5.75518	0.0164401	0.0620189	n.s.
Tlr2	-0.566409	5.57754	0.0181923	0.0664066	n.s.
Tlr3	0.174068	0.331368	0.564855	0.727001	n.s.
Tlr4	-0.32691	3.17407	0.0748156	0.17564	n.s.
Tlr5	-2.97239	5.73231	0.0166556	0.0624015	n.s.
Tlr8	-0.883806	12.3543	0.000439977	0.0052319	n.s.
Tlr9	-0.939262	4.90995	0.0267024	0.0854165	n.s.
Tmem173	-0.458749	7.44202	0.00637185	0.034103	n.s.
Tnf	-0.666182	2.11617	0.145751	0.267831	n.s.
Tnfaip3	-0.298518	3.52765	0.0603534	0.149382	n.s.
Tnfaip6	-1.1079	7.286	0.0069494	0.0360981	n.s.
Tnfrsf11a	-0.589067	4.57731	0.0323981	0.0970944	n.s.
Tnfrsf13b	-0.644659	1.98546	0.158817	0.287658	n.s.
Tnfrsf13c	18.5932	0	1	1	n.s.
Tnfrsf14	-0.64259	5.05508	0.0245539	0.0804251	n.s.
Tnfrsf17	-146.094	0	1	1	n.s.
Tnfrsf1b	-0.631178	15.7084	7.38964e-05	0.00139384	n.s.
Tnfrsf4	-1.01598	7.01369	0.00808887	0.0395055	n.s.
Tnfrsf8	-21.1549	8.24483	0.00408681	0.0237818	0.0237818
Tnfrsf9	-0.867004	3.62231	0.0570098	0.143707	n.s.
Tnfsf10	-0.0609787	0.0347772	0.852063	0.993771	n.s.
Tnfsf11	-0.830137	6.96677	0.0083037	0.0398432	n.s.
Tnfsf12	-0.382767	5.3238	0.0210361	0.0732913	n.s.
Tnfsf13b	-1.79482	4.05323	0.044087	0.120578	n.s.
Tnfsf14	-0.906023	10.515	0.00118412	0.0102811	n.s.
Tnfsf15	-32.9866	3.04188	0.0811419	0.184169	n.s.
Tnfsf18	-10.5793	0.165228	0.684388	0.841259	n.s.
Tnfsf8	-26.6042	0.0156545	0.90043	1	n.s.
Tollip	-0.0766203	0.368794	0.543663	0.711444	n.s.
Traf1	-0.291661	1.75924	0.18472	0.316745	n.s.
Traf2	0.0548653	0.0522757	0.81915	0.965997	n.s.
Traf3	0.116878	0.509991	0.475143	0.638582	n.s.
Traf4	0.708962	7.52259	0.00609301	0.0329988	n.s.
Traf5	-0.86991	9.20684	0.00241112	0.0155163	n.s.
Traf6	-0.262573	2.55147	0.110191	0.220786	n.s.
Trem1	-0.241131	0.774114	0.378947	0.541212	n.s.
Trem2	-0.46186	2.93347	0.0867611	0.192106	n.s.
Trp53	0.00562025	0.0105432	0.918217	1	n.s.
Tslp	-426.765	1.11651e-06	0.999157	1	n.s.
Tyk2	-0.367336	2.42302	0.119564	0.235258	n.s.
Tyrobp	-0.715656	19.5279	9.91418e-06	0.000335436	n.s.
Ube2l3	0.0836571	0.499363	0.47978	0.641662	n.s.
Vcam1	0.209267	1.30522	0.253262	0.396947	n.s.
Vtn	-165.997	0.552287	0.457385	0.619281	n.s.
Xbp1	-0.25802	5.48442	0.0191867	0.0685955	n.s.
Xcl1	0.86532	6.2517	0.0124074	0.050273	n.s.
Xcr1	-3.26265	0.409392	0.522278	0.688401	n.s.
Zap70	-1.48406	14.0282	0.000180085	0.00307833	n.s.
Zbtb7b	-0.125564	0.89085	0.345247	0.501341	n.s.
Zeb1	-0.0804258	0.332397	0.564251	0.727001	n.s.

## Sheet: T1_adp1_vs_mv
	logFC	lr	pvalue	qvalue	Significant
Abcb10	0.0771374	0.0970496	0.755399	1	n.s.
Abcb1a	0.0147097	0.0114765	0.914687	1	n.s.
Abcf1	0.0613884	0.224131	0.63591	0.975245	n.s.
Abl1	-0.172516	0.75783	0.384008	0.866295	n.s.
Adal	0.326405	0.636512	0.424977	0.87338	n.s.
Ahr	-0.132142	0.764143	0.382035	0.866295	n.s.
Aicda	65.6592	7.734e-07	0.999298	1	n.s.
Aire	67.6081	0	1	1	n.s.
App	0.0329598	0.0932406	0.760097	1	n.s.
Arhgdib	0.0792229	0.161735	0.687564	0.995365	n.s.
Atg16l1	0.0446357	0.073371	0.78649	1	n.s.
Atm	-0.762318	1.90336	0.167703	0.86249	n.s.
B2m	0.24846	2.62906	0.104924	0.745369	n.s.
Batf	0.306646	1.23293	0.266838	0.86249	n.s.
Batf3	-0.666777	0.840543	0.359242	0.866295	n.s.
Bax	0.0147463	0.0243307	0.876046	1	n.s.
Bcap31	-0.00181149	0	1	1	n.s.
Bcl2	0.196542	0.830598	0.3621	0.866295	n.s.
Bcl3	0.049511	0.0611489	0.804689	1	n.s.
Bcl6	-0.070801	0.0853287	0.770202	1	n.s.
Bid	0.281085	3.29144	0.069642	0.66046	n.s.
Blnk	-0.106288	0.0811388	0.77576	1	n.s.
Bst1	0.292133	1.07463	0.299901	0.866295	n.s.
Bst2	0.179876	0.798925	0.371415	0.866295	n.s.
Btk	0.0364719	0.0204332	0.886334	1	n.s.
Btla	-0.15251	0.104568	0.746415	1	n.s.
Btnl1	-184.367	0	1	1	n.s.
Btnl2	-49.5225	0	1	1	n.s.
C1qa	0.0822041	0.157423	0.691541	0.995365	n.s.
C1qb	0.129022	0.305256	0.580606	0.956601	n.s.
C1qbp	0.154394	1.92369	0.16545	0.86249	n.s.
C1ra	0.475802	2.69158	0.10088	0.735751	n.s.
C1s	0.545401	3.0573	0.0803752	0.676388	n.s.
C2	0.396728	1.34097	0.246863	0.86249	n.s.
C3	0.234408	0.454762	0.500082	0.930751	n.s.
C4a	0.124807	0.083553	0.772539	1	n.s.
C4bp	-2.65278	0.210614	0.646287	0.975245	n.s.
C6	0.893815	1.91624	0.166271	0.86249	n.s.
C7	-164.225	0	1	1	n.s.
C8a	-45.8672	9.87741e-07	0.999207	1	n.s.
C8b	1.90686	0	1	1	n.s.
C8g	1.27785	1.00412	0.316314	0.866295	n.s.
C9	112.161	0	1	1	n.s.
Camp	16.4136	0	1	1	n.s.
Card9	-0.260088	0.554135	0.456633	0.908285	n.s.
Casp1	0.234288	0.841886	0.358858	0.866295	n.s.
Casp2	-0.316106	2.51795	0.112557	0.776426	n.s.
Casp3	0.118083	1.13847	0.285975	0.86249	n.s.
Casp8	0.0687663	0.367701	0.54426	0.936196	n.s.
Ccbp2	-1.86288	0.583019	0.445132	0.895173	n.s.
Ccl11	0.345539	0.91063	0.339947	0.866295	n.s.
Ccl12	0.249494	0.611357	0.434277	0.879814	n.s.
Ccl19	0.328955	0.25663	0.612445	0.970292	n.s.
Ccl2	0.729479	4.82131	0.02811	0.515926	n.s.
Ccl20	0.392063	0.529437	0.466844	0.913188	n.s.
Ccl22	0.439651	1.10165	0.293903	0.86249	n.s.
Ccl24	-0.286327	0.223719	0.636221	0.975245	n.s.
Ccl25	0.235904	0.899922	0.342803	0.866295	n.s.
Ccl26	67.502	1.35673e-06	0.999071	1	n.s.
Ccl3	0.164279	0.155538	0.693298	0.995365	n.s.
Ccl4	-0.204185	0.119083	0.730031	0.998496	n.s.
Ccl5	0.506595	1.99181	0.158152	0.86249	n.s.
Ccl6	0.271883	0.676339	0.41085	0.872664	n.s.
Ccl7	0.515884	2.09366	0.147912	0.854136	n.s.
Ccl8	0.597006	2.06737	0.150481	0.854136	n.s.
Ccl9	0.0765677	0.0734482	0.786381	1	n.s.
Ccr10	1.95565	4.15888	0.0414168	0.55333	n.s.
Ccr2	-0.157808	0.192864	0.660544	0.97918	n.s.
Ccr3	0.974215	5.49853	0.0190324	0.507805	n.s.
Ccr4	-9.17363	0	1	1	n.s.
Ccr5	0.0684353	0.0817978	0.774876	1	n.s.
Ccr6	582.72	0	1	1	n.s.
Ccr7	0.0495069	0.255938	0.612925	0.970292	n.s.
Ccr8	443.661	7.95582e-07	0.999288	1	n.s.
Ccr9	2.19868	3.16402	0.0752774	0.66046	n.s.
Ccrl1	0.0556801	0.691324	0.405714	0.872664	n.s.
Ccrl2	0.0175515	0.869172	0.351185	0.866295	n.s.
Cd109	0.261186	0.24993	0.617124	0.970292	n.s.
Cd14	0.173913	1.14479	0.284642	0.86249	n.s.
Cd160	-55.8696	0.0645993	0.799369	1	n.s.
Cd163	0.359622	0.694117	0.404768	0.872664	n.s.
Cd164	0.030878	0.0526119	0.818579	1	n.s.
Cd19	-1.19069	0.943907	0.331275	0.866295	n.s.
Cd1d1	0.432485	2.19221	0.13871	0.843048	n.s.
Cd2	0.0107569	0.00157286	0.968365	1	n.s.
Cd209g	0.259372	0.283878	0.594171	0.967296	n.s.
Cd22	-0.715488	1.43961	0.230203	0.86249	n.s.
Cd226	0.0171068	0.416486	0.518695	0.930751	n.s.
Cd244	0.100303	0.0706815	0.790347	1	n.s.
Cd247	0.51773	2.21195	0.136945	0.841675	n.s.
Cd24a	0.190917	2.81941	0.0931303	0.713968	n.s.
Cd27	-1.56302	1.94458	0.163172	0.86249	n.s.
Cd274	0.404108	1.61922	0.2032	0.86249	n.s.
Cd28	-17.7158	0.0655358	0.797951	1	n.s.
Cd34	-0.079461	0.0741085	0.785446	1	n.s.
Cd36	0.0649734	0.0629667	0.801867	1	n.s.
Cd3d	-0.114543	0.260587	0.609717	0.970292	n.s.
Cd3e	0.0944226	0.0951373	0.757745	1	n.s.
Cd3eap	0.277701	0.889187	0.345698	0.866295	n.s.
Cd4	-1.07135	6.32793	0.0118851	0.507805	n.s.
Cd40	0.22226	0.416703	0.518587	0.930751	n.s.
Cd40lg	-22.2311	5.08476	0.024137	0.507805	n.s.
Cd44	0.133301	1.15522	0.28246	0.86249	n.s.
Cd46	-35.2145	2.6492e-06	0.998701	1	n.s.
Cd48	0.0957433	0.181101	0.670429	0.985048	n.s.
Cd5	-1.48213	1.32984	0.248833	0.86249	n.s.
Cd53	0.852799	3.25035	0.0714081	0.66046	n.s.
Cd55	-0.455893	1.58264	0.20838	0.86249	n.s.
Cd59b	15.2406	0	1	1	n.s.
Cd6	-2.12917	3.54635	0.0596766	0.66046	n.s.
Cd69	-2.08135	0.321746	0.57056	0.950694	n.s.
Cd7	0.298202	0.814781	0.36671	0.866295	n.s.
Cd74	0.309243	1.12347	0.289171	0.86249	n.s.
Cd79a	-21.6851	1.35731e-06	0.99907	1	n.s.
Cd79b	-25.1177	9.81595	0.00173005	0.160783	n.s.
Cd80	0.233794	0.429392	0.512287	0.930751	n.s.
Cd81	-0.13237	1.4262	0.232386	0.86249	n.s.
Cd82	0.0672064	0.275443	0.599704	0.969645	n.s.
Cd83	0.307413	0.435441	0.509331	0.930751	n.s.
Cd86	0.27376	1.34218	0.24665	0.86249	n.s.
Cd8a	0.229758	0.693048	0.405129	0.872664	n.s.
Cd8b1	-0.82457	0.528008	0.467446	0.913188	n.s.
Cd9	0.109637	0.926582	0.335753	0.866295	n.s.
Cd96	-19.6637	0.127002	0.721561	0.998496	n.s.
Cd97	-0.109082	0.748742	0.386875	0.866295	n.s.
Cd99	-0.0736035	0.257238	0.612024	0.970292	n.s.
Cdh5	0.136599	0.394444	0.529973	0.930751	n.s.
Cdkn1a	0.0279912	0.0100524	0.920136	1	n.s.
Ceacam1	-0.437746	0.864864	0.352381	0.866295	n.s.
Cebpb	0.186852	1.1944	0.274444	0.86249	n.s.
Cfb	0.215368	1.10523	0.293122	0.86249	n.s.
Cfd	-0.084052	0.224277	0.6358	0.975245	n.s.
Cfh	0.218824	0.818013	0.365762	0.866295	n.s.
Cfi	-0.368799	0.660482	0.41639	0.872664	n.s.
Cfp	0.230913	0.822847	0.364349	0.866295	n.s.
Chuk	0.0556347	0.201175	0.653774	0.975245	n.s.
Ciita	0.393932	1.11442	0.291124	0.86249	n.s.
Cish	0.00335435	0.0001106	0.991609	1	n.s.
Clec4a4	-111.881	7.24923e-07	0.999321	1	n.s.
Clec4e	0.683183	2.32411	0.127383	0.816993	n.s.
Clec5a	0.735636	5.63017	0.0176539	0.507805	n.s.
Clu	-0.242225	1.74045	0.187082	0.86249	n.s.
Cmklr1	0.48522	5.34094	0.0208302	0.507805	n.s.
Cr2	15.4517	0.0692398	0.792447	1	n.s.
Cradd	-0.0492427	0.103056	0.748192	1	n.s.
Crlf2	0.182449	1.15424	0.282664	0.86249	n.s.
Csf1	0.0701261	0.179614	0.671705	0.985048	n.s.
Csf1r	0.11719	0.373739	0.540973	0.933477	n.s.
Csf2	0.0986904	0.119517	0.729559	0.998496	n.s.
Csf2rb	0.0648131	0.0553517	0.814	1	n.s.
Csf3r	0.0985057	0.0684197	0.793652	1	n.s.
Ctla4	-0.279335	8.82358	0.00297362	0.203322	n.s.
Ctnnb1	0.0634915	0.299384	0.584269	0.959745	n.s.
Ctsc	0.277549	2.16796	0.140913	0.847028	n.s.
Ctsg	-112.099	0	1	1	n.s.
Ctss	0.332741	3.24373	0.0716971	0.66046	n.s.
Cul9	-2.83206	1.05055	0.305381	0.866295	n.s.
Cx3cl1	-0.248155	1.11922	0.290086	0.86249	n.s.
Cx3cr1	-0.943627	5.09963	0.023931	0.507805	n.s.
Cxcl1	0.586077	0.244347	0.621084	0.970292	n.s.
Cxcl10	0.562211	2.35426	0.124941	0.813604	n.s.
Cxcl11	0.624386	1.59217	0.207017	0.86249	n.s.
Cxcl12	0.58765	2.41388	0.120264	0.792584	n.s.
Cxcl13	-0.15274	42.2308	8.11105e-11	1.47891e-08	n.s.
Cxcl15	-0.975226	0.0959455	0.756751	1	n.s.
Cxcl3	0.212357	0.14263	0.70568	0.997975	n.s.
Cxcl9	0.839325	4.32021	0.0376623	0.545513	n.s.
Cxcr1	36.1791	3.15316	0.0757803	0.66046	n.s.
Cxcr2	0.235839	0.211184	0.645841	0.975245	n.s.
Cxcr3	-0.542086	1.74791	0.186139	0.86249	n.s.
Cxcr4	0.0781038	0.144047	0.70429	0.997975	n.s.
Cxcr5	59.9741	0	1	1	n.s.
Cxcr6	-0.561478	3.74476	0.0529732	0.616518	n.s.
Cybb	0.215214	1.11133	0.291794	0.86249	n.s.
Ddx58	0.23449	1.70634	0.191461	0.86249	n.s.
Defb1	1.33375	4.58089	0.0323305	0.542194	n.s.
Defb14	1.90721	1.12698	0.288421	0.86249	n.s.
Dpp4	-0.772	1.26037	0.261581	0.86249	n.s.
Ebi3	0.199556	0.421282	0.516298	0.930751	n.s.
Emr1	0.0332524	0.0124457	0.911172	1	n.s.
Entpd1	0.302589	3.08869	0.0788381	0.67382	n.s.
Eomes	0.109242	0.0608304	0.805188	1	n.s.
Ets1	-0.0375676	0.0928574	0.760575	1	n.s.
Fadd	-0.234596	0.776736	0.378141	0.866295	n.s.
Fas	0.335621	1.19336	0.274652	0.86249	n.s.
Fasl	-0.204463	0.187365	0.665119	0.983297	n.s.
Fcamr	-3.60745	0.621168	0.430614	0.878902	n.s.
Fcer1a	0.135685	0.102102	0.749322	1	n.s.
Fcer1g	0.0720132	0.137751	0.710527	0.998496	n.s.
Fcgr1	0.25494	0.891025	0.3452	0.866295	n.s.
Fcgr2b	0.219528	1.25649	0.262317	0.86249	n.s.
Fcgr3	0.0362716	0.0517444	0.820055	1	n.s.
Fcgr4	0.589001	7.33465	0.0067638	0.411089	n.s.
Fcgrt	0.0566682	0.0294517	0.86374	1	n.s.
Fkbp5	0.197862	0.347927	0.555289	0.943287	n.s.
Fn1	-0.189168	1.02787	0.31066	0.866295	n.s.
Folr4	29.7566	1.75591	0.185135	0.86249	n.s.
Foxp3	24.7452	3.32983	0.068034	0.66046	n.s.
Frmpd4	-24.0028	0	1	1	n.s.
Fyn	0.0195236	0.0193752	0.889296	1	n.s.
Gata3	-0.341188	0.849377	0.356729	0.866295	n.s.
Gfi1	-191.073	4.53538e-07	0.999463	1	n.s.
Gm10499	0.214955	0.740714	0.389432	0.866295	n.s.
Gp1bb	7.75481	5.16056e-07	0.999427	1	n.s.
Gpi1	0.436982	1.05773	0.303734	0.866295	n.s.
Gpr183	-1.45845	0.615769	0.432624	0.879722	n.s.
Gpr44	-32.2813	6.87749e-07	0.999338	1	n.s.
Gzma	-0.411319	1.16655	0.28011	0.86249	n.s.
Gzmb	0.0681012	0.0940001	0.759152	1	n.s.
H2-Aa	0.427584	2.10972	0.146366	0.854136	n.s.
H2-Ab1	0.277386	0.975051	0.323424	0.866295	n.s.
H2-DMa	0.242375	0.902942	0.341994	0.866295	n.s.
H2-DMb2	0.181245	0.219068	0.639751	0.975245	n.s.
H2-Ea-ps	1.23702	7.49522e-07	0.999309	1	n.s.
H2-Eb1	0.0825092	0.0721906	0.788174	1	n.s.
H2-K1	0.00740544	0.0162448	0.89858	1	n.s.
H2-Ob	-0.0227632	0.204173	0.651374	0.975245	n.s.
H2-Q10	0.465688	1.36201	0.24319	0.86249	n.s.
H60a	-11.6537	0	1	1	n.s.
Hamp	4.6625	0.0207762	0.88539	1	n.s.
Hc	-111.752	0	1	1	n.s.
Hcst	-0.572262	1.16747	0.279923	0.86249	n.s.
Hfe	0.157557	0.39846	0.527886	0.930751	n.s.
Hif1a	0.213403	2.80346	0.0940609	0.713968	n.s.
Hlx	0.0979548	0.212572	0.644759	0.975245	n.s.
Icam1	0.316486	4.56089	0.0327101	0.542194	n.s.
Icam2	0.211488	1.03345	0.309349	0.866295	n.s.
Icam4	-12.9151	1.37997	0.240106	0.86249	n.s.
Icam5	-194.756	0.118963	0.730162	0.998496	n.s.
Icos	-0.344595	1.66322	0.197169	0.86249	n.s.
Icosl	0.245481	0.887178	0.346243	0.866295	n.s.
Ifi204	0.273736	1.42861	0.231992	0.86249	n.s.
Ifi35	0.142919	0.84858	0.356954	0.866295	n.s.
Ifih1	0.262802	1.89683	0.168433	0.86249	n.s.
Ifit2	0.248148	0.482489	0.487297	0.923638	n.s.
Ifitm1	0.151064	0.273593	0.600932	0.969645	n.s.
Ifna1	-203.218	1.39592e-06	0.999057	1	n.s.
Ifna2	74.352	1.70101e-06	0.998959	1	n.s.
Ifnar1	0.186639	2.50405	0.113554	0.776426	n.s.
Ifnar2	0.000745163	0.000267605	0.986948	1	n.s.
Ifnb1	-120.141	0	1	1	n.s.
Ifng	-3.26965	1.70326	0.191862	0.86249	n.s.
Ifngr1	0.102541	0.733764	0.391666	0.866295	n.s.
Ifngr2	0.0426489	0.121171	0.727768	0.998496	n.s.
Igf2r	0.207909	1.45455	0.227799	0.86249	n.s.
Ikbkap	0.0265346	0.0790834	0.778543	1	n.s.
Ikbkb	0.036807	0.0527297	0.81838	1	n.s.
Ikbke	0.171613	0.495449	0.481506	0.923638	n.s.
Ikbkg	0.0906836	0.26534	0.606475	0.970292	n.s.
Ikzf1	-0.808648	3.28638	0.0698568	0.66046	n.s.
Ikzf2	-0.071455	0.104015	0.747064	1	n.s.
Ikzf3	-0.56421	0.824987	0.363726	0.866295	n.s.
Ikzf4	-0.630725	1.21872	0.269612	0.86249	n.s.
Il10	116.874	2.64247e-06	0.998703	1	n.s.
Il10ra	-0.0278835	0.019077	0.890146	1	n.s.
Il10rb	-0.00929161	0.00447893	0.946642	1	n.s.
Il11ra1	0.163698	0.379167	0.538049	0.93137	n.s.
Il12a	14.9675	0.598118	0.439297	0.886699	n.s.
Il12b	-53.568	0	1	1	n.s.
Il12rb1	0.338343	0.349843	0.554202	0.943287	n.s.
Il12rb2	-0.809247	0.473275	0.491484	0.926745	n.s.
Il13	0.246928	0.12145	0.727468	0.998496	n.s.
Il13ra1	0.293245	5.63527	0.0176026	0.507805	n.s.
Il15	0.314733	0.507907	0.476046	0.923395	n.s.
Il15ra	0.31884	1.2001	0.273301	0.86249	n.s.
Il16	-0.893699	4.73927	0.0294816	0.520207	n.s.
Il17a	3.66453	1.46255e-06	0.999035	1	n.s.
Il17b	-1.89889	0.766463	0.381314	0.866295	n.s.
Il17f	-0.834492	0.808484	0.368569	0.866295	n.s.
Il17ra	0.377317	4.3795	0.0363736	0.545513	n.s.
Il17rb	-64.4841	0	1	1	n.s.
Il17re	-0.666917	1.77375	0.182918	0.86249	n.s.
Il18	0.402852	2.98384	0.0840998	0.686606	n.s.
Il18r1	-0.0593531	0.0467646	0.828792	1	n.s.
Il18rap	0.479671	5.18192	0.0228231	0.507805	n.s.
Il19	73.6079	6.63486	0.0100002	0.507805	n.s.
Il1a	0.333285	1.26298	0.261089	0.86249	n.s.
Il1b	0.488047	1.52993	0.216122	0.86249	n.s.
Il1r1	0.1572	1.29147	0.255776	0.86249	n.s.
Il1r2	0.277645	1.30019	0.254178	0.86249	n.s.
Il1rap	0.279734	0.661949	0.415873	0.872664	n.s.
Il1rl1	0.741783	2.45125	0.117432	0.787407	n.s.
Il1rl2	0.645072	3.51244	0.0609096	0.66046	n.s.
Il1rn	0.453849	5.23241	0.0221698	0.507805	n.s.
Il2	-928.777	0	1	1	n.s.
Il20	505.229	0	1	1	n.s.
Il21	-47.8177	0.846176	0.357636	0.866295	n.s.
Il21r	-0.858832	9.78062	0.00176361	0.160783	n.s.
Il22	2.90419	5.89622e-05	0.993873	1	n.s.
Il22ra2	55.1893	0.00161983	0.967896	1	n.s.
Il23a	-23.2131	0.905784	0.341235	0.866295	n.s.
Il23r	19.5325	2.76513e-06	0.998673	1	n.s.
Il25	158.682	5.20817e-07	0.999424	1	n.s.
Il27	-2.35857	0.392696	0.530886	0.930751	n.s.
Il27ra	-0.111415	0.126861	0.721709	0.998496	n.s.
Il28a	203.246	8.54152e-07	0.999263	1	n.s.
Il2ra	-0.334008	3.99924	0.0455207	0.55333	n.s.
Il2rb	-0.0144218	0.00918434	0.923652	1	n.s.
Il2rg	-0.159043	0.489769	0.48403	0.923638	n.s.
Il3	29.6443	7.27829e-06	0.997847	1	n.s.
Il33	0.411467	2.44315	0.118039	0.787407	n.s.
Il4	22.8058	46.7345	8.1285e-12	2.22314e-09	2.22314e-09
Il4ra	0.106073	0.661104	0.416171	0.872664	n.s.
Il5	-32.1461	0.291563	0.589221	0.964981	n.s.
Il6	-0.357992	0.421536	0.516171	0.930751	n.s.
Il6ra	-0.145652	0.442662	0.505841	0.930751	n.s.
Il6st	0.124221	0.486931	0.4853	0.923638	n.s.
Il7	0.628711	3.25816	0.0710687	0.66046	n.s.
Il7r	-0.393565	1.67395	0.195731	0.86249	n.s.
Il9	-46.4425	0	1	1	n.s.
Ilf3	0.0567904	0.0612587	0.804517	1	n.s.
Irak1	-0.119371	0.665413	0.414656	0.872664	n.s.
Irak2	0.203871	1.50222	0.22033	0.86249	n.s.
Irak3	0.0678916	0.0963337	0.756275	1	n.s.
Irak4	-0.0940132	0.447604	0.503475	0.930751	n.s.
Irf1	0.307746	3.16787	0.0751002	0.66046	n.s.
Irf3	-16.8058	0.358656	0.549254	0.941067	n.s.
Irf4	-894.329	2.63748	0.104369	0.745369	n.s.
Irf5	0.288658	1.82287	0.176972	0.86249	n.s.
Irf7	0.151412	0.142242	0.706063	0.997975	n.s.
Irf8	0.147454	0.528994	0.46703	0.913188	n.s.
Irgm1	0.380752	2.761	0.096588	0.713968	n.s.
Itga2b	-68.8833	1.25591	0.262426	0.86249	n.s.
Itga4	0.658295	2.91246	0.0878975	0.707058	n.s.
Itga5	-0.154956	0.415621	0.51913	0.930751	n.s.
Itga6	0.00875827	0.0134886	0.907541	1	n.s.
Itgal	0.0326084	0.0314922	0.859147	1	n.s.
Itgam	-0.0554591	0.0537627	0.816641	1	n.s.
Itgax	0.220279	1.15764	0.281955	0.86249	n.s.
Itgb1	0.00515023	0.00175782	0.966557	1	n.s.
Itgb2	0.0616043	0.0987711	0.753309	1	n.s.
Itln1	234.906	6.71441e-07	0.999346	1	n.s.
Jak1	-0.0195393	0.0149511	0.902681	1	n.s.
Jak2	0.0501968	0.162707	0.686676	0.995365	n.s.
Jak3	-0.250263	2.76774	0.096182	0.713968	n.s.
Kir3dl1	2.49973	0	1	1	n.s.
Kir3dl2	-81.436	0.0074274	0.931321	1	n.s.
Kit	33.8299	1.24479	0.264549	0.86249	n.s.
Klra1	27.0832	9.56982e-07	0.999219	1	n.s.
Klra21	60.5395	3.67356e-07	0.999516	1	n.s.
Klra4	0.648687	3.93745	0.0472223	0.561535	n.s.
Klra5	0.537044	0.396296	0.529009	0.930751	n.s.
Klra6	0.158431	0.0634079	0.801188	1	n.s.
Klra7	0.380511	0.817696	0.365855	0.866295	n.s.
Klra8	0.413624	1.34294	0.246517	0.86249	n.s.
Klrb1	68.2399	0	1	1	n.s.
Klrc1	0.0448216	0.0962948	0.756322	1	n.s.
Klrc2	0.401813	0.486887	0.485319	0.923638	n.s.
Klrc3	-28.9468	1.69354e-07	0.999672	1	n.s.
Klrd1	0.266505	1.14139	0.285358	0.86249	n.s.
Klrk1	0.275249	0.802633	0.370307	0.866295	n.s.
Lair1	0.345276	1.62854	0.201905	0.86249	n.s.
Lck	-0.334472	1.76454	0.184059	0.86249	n.s.
Lcp2	0.129372	0.123999	0.724737	0.998496	n.s.
Lef1	-49.5498	1.36729	0.242278	0.86249	n.s.
Lif	0.110156	0.20884	0.647678	0.975245	n.s.
Lilra5	0.604279	0.556959	0.455488	0.908285	n.s.
Lilra6	-1.60147	0.738055	0.390285	0.866295	n.s.
Lilrb3	-0.00185483	2.73383e-05	0.995828	1	n.s.
Lilrb4	0.42703	4.202	0.0403763	0.55333	n.s.
Litaf	0.110774	0.946088	0.330717	0.866295	n.s.
Lta	-12.0919	0.540746	0.462124	0.913188	n.s.
Ltb	-0.638065	4.85838	0.0275121	0.515926	n.s.
Ltb4r1	0.103542	0.122139	0.726726	0.998496	n.s.
Ltb4r2	-8.02664	0.0347921	0.852032	1	n.s.
Ltbr	0.266883	4.91264	0.0266609	0.515926	n.s.
Ltf	200.302	2.2682e-06	0.998798	1	n.s.
Ly86	0.0648102	0.0508428	0.821603	1	n.s.
Ly96	0.0763858	0.200492	0.654324	0.975245	n.s.
Maf	0.187983	0.402428	0.525838	0.930751	n.s.
Map4k1	2.4457	9.43415	0.00212981	0.16643	n.s.
Map4k2	-0.412911	1.41918	0.233538	0.86249	n.s.
Map4k4	0.123181	1.09732	0.294855	0.86249	n.s.
Mapk1	0.166948	1.89922	0.168165	0.86249	n.s.
Mapk11	-0.0904182	6.03179	0.0140505	0.507805	n.s.
Mapk14	-0.0573689	0.238572	0.62524	0.971608	n.s.
Mapkapk2	0.10245	0.711705	0.398878	0.870121	n.s.
Marco	20.4193	0.223348	0.6365	0.975245	n.s.
Masp1	1.5491	5.98309	0.0144437	0.507805	n.s.
Masp2	120.729	1.10095e-06	0.999163	1	n.s.
Mbl2	302.282	6.43593e-07	0.99936	1	n.s.
Mbp	-1.26724	0.469925	0.493022	0.926745	n.s.
Mif	-0.119561	1.01988	0.312548	0.866295	n.s.
Mme	4.89237	1.62817	0.201957	0.86249	n.s.
Mr1	-0.108965	0.158478	0.690561	0.995365	n.s.
Ms4a1	-8.17156	5.13682	0.0234235	0.507805	n.s.
Msr1	0.423693	6.15036	0.0131385	0.507805	n.s.
Muc1	-0.0761379	0.0981985	0.754002	1	n.s.
Mx1	-0.273738	0.330454	0.565392	0.950694	n.s.
Myd88	0.257626	2.22222	0.136037	0.841675	n.s.
Ncam1	-0.121171	0.985348	0.320882	0.866295	n.s.
Ncf4	0.184593	0.64312	0.422583	0.873248	n.s.
Nfatc1	0.15443	0.311238	0.576922	0.953402	n.s.
Nfatc2	-0.201585	0.284405	0.593829	0.967296	n.s.
Nfatc3	-0.160571	0.882787	0.34744	0.866295	n.s.
Nfil3	0.210564	1.12824	0.28815	0.86249	n.s.
Nfkb1	0.236302	4.07349	0.0435612	0.55333	n.s.
Nfkb2	0.116323	0.935905	0.333333	0.866295	n.s.
Nfkbia	0.119694	0.411273	0.521324	0.930751	n.s.
Nfkbiz	0.0352488	0.0569136	0.811442	1	n.s.
Nod2	0.685192	2.05744	0.151465	0.854136	n.s.
Nos2	0.338457	0.872124	0.350368	0.866295	n.s.
Notch1	0.0343666	0.028666	0.865553	1	n.s.
Notch2	-0.0551417	0.201835	0.653243	0.975245	n.s.
Nox1	-8.72366	1.20382e-06	0.999125	1	n.s.
Nox3	-120.18	4.71374e-07	0.999452	1	n.s.
Nox4	0.642142	4.80996	0.0282958	0.515926	n.s.
Npc1	0.19355	1.44004	0.230132	0.86249	n.s.
Nt5e	0.0627857	0.1599	0.689249	0.995365	n.s.
Pax5	-2.8533	1.11997e-06	0.999156	1	n.s.
Pdcd1	0.458659	0.978052	0.32268	0.866295	n.s.
Pdcd1lg2	0.135809	0.192875	0.660535	0.97918	n.s.
Pdcd2	0.244941	1.58589	0.207914	0.86249	n.s.
Pdgfb	0.101178	0.661025	0.416198	0.872664	n.s.
Pdgfrb	0.334023	0.718752	0.396554	0.870121	n.s.
Pecam1	0.252307	2.07107	0.150116	0.854136	n.s.
Phlpp1	0.219756	1.41904	0.233561	0.86249	n.s.
Phlpp2	-0.107513	0.159168	0.689924	0.995365	n.s.
Pigr	-0.387433	52.6454	3.99569e-13	2.18564e-10	n.s.
Pla2g2a	-68.1565	1.38991e-07	0.999703	1	n.s.
Pla2g2e	2.89877	0	1	1	n.s.
Plau	0.270353	1.46301	0.226452	0.86249	n.s.
Plaur	0.118226	0.752259	0.385762	0.866295	n.s.
Pml	0.0548796	0.15202	0.696613	0.995904	n.s.
Pou2f2	-0.487776	1.10361	0.293476	0.86249	n.s.
Pparg	-0.00668773	0.000960058	0.975282	1	n.s.
Ppbp	-0.273796	0.782673	0.376325	0.866295	n.s.
Prdm1	0.0596973	0.0594344	0.807392	1	n.s.
Prf1	-0.373535	0.641815	0.423054	0.873248	n.s.
Prim1	0.0831506	0.383066	0.535967	0.93137	n.s.
Prkcd	0.0705582	0.344917	0.557005	0.943287	n.s.
Psmb10	0.131276	0.318422	0.572557	0.950694	n.s.
Psmb11	-39.8535	0	1	1	n.s.
Psmb5	0.226976	4.04558	0.0442871	0.55333	n.s.
Psmb7	0.205881	3.35493	0.0670041	0.66046	n.s.
Psmb9	0.273502	1.10057	0.29414	0.86249	n.s.
Psmc2	0.0860544	0.575988	0.447889	0.897419	n.s.
Psmd7	0.214597	3.56601	0.0589738	0.66046	n.s.
Ptafr	0.300022	0.968334	0.325096	0.866295	n.s.
Ptger4	0.208527	0.321743	0.570562	0.950694	n.s.
Ptgs2	0.000525262	0.00121066	0.972244	1	n.s.
Ptk2	0.0627857	0.245451	0.620296	0.970292	n.s.
Ptpn2	0.138764	0.912633	0.339417	0.866295	n.s.
Ptpn22	-0.0251658	0.0153613	0.901362	1	n.s.
Ptpn6	0.0868269	0.143022	0.705295	0.997975	n.s.
Ptprc	-0.0519149	0.0451333	0.831759	1	n.s.
Rae1	0.203743	2.79003	0.0948523	0.713968	n.s.
Rag1	25.4373	1.70801	0.191244	0.86249	n.s.
Rag2	92.1651	0	1	1	n.s.
Rela	0.0856775	0.448266	0.503159	0.930751	n.s.
Relb	0.258127	4.02186	0.0449142	0.55333	n.s.
Rorc	0.415722	0.245915	0.619966	0.970292	n.s.
Runx1	0.16575	1.98823	0.158526	0.86249	n.s.
Runx3	-0.601913	0.734449	0.391445	0.866295	n.s.
S100a8	1.05311	4.31503	0.037777	0.545513	n.s.
S100a9	1.16815	5.97735	0.0144908	0.507805	n.s.
Sele	-32.5799	1.55169	0.212886	0.86249	n.s.
Sell	0.306967	0.730372	0.392763	0.866295	n.s.
Selplg	-24.8507	0	1	1	n.s.
Serping1	0.437517	2.87819	0.0897872	0.711791	n.s.
Sh2d1a	-1.16031	2.07108	0.150116	0.854136	n.s.
Sigirr	-0.0113073	0.00495162	0.943901	1	n.s.
Ski	-0.17294	1.50537	0.219846	0.86249	n.s.
Slamf1	-38.6496	4.30965	0.0378967	0.545513	n.s.
Slamf7	0.144053	0.497387	0.480651	0.923638	n.s.
Smad3	0.109301	0.836464	0.36041	0.866295	n.s.
Smad5	0.248828	4.03501	0.0445653	0.55333	n.s.
Socs1	0.431145	2.58551	0.107846	0.756303	n.s.
Socs3	0.12898	0.319623	0.571835	0.950694	n.s.
Spn	0.0202594	0.0114984	0.914606	1	n.s.
Src	0.0982573	0.671199	0.412634	0.872664	n.s.
Stat1	0.227084	0.990535	0.319612	0.866295	n.s.
Stat2	-0.141024	0.122663	0.726164	0.998496	n.s.
Stat3	0.0734328	0.42478	0.514562	0.930751	n.s.
Stat4	0.233291	0.382281	0.536385	0.93137	n.s.
Stat5a	0.0822288	0.18213	0.669549	0.985048	n.s.
Stat5b	-0.181608	1.76805	0.183623	0.86249	n.s.
Stat6	0.0752765	0.379648	0.537792	0.93137	n.s.
Syk	0.267179	1.56165	0.211423	0.86249	n.s.
Tagap	0.112168	0.129303	0.719156	0.998496	n.s.
Tal1	-1.13658	1.71108	0.190846	0.86249	n.s.
Tap1	0.211072	0.632851	0.426312	0.87338	n.s.
Tapbp	0.286594	3.2522	0.0713275	0.66046	n.s.
Tbk1	0.155824	1.20116	0.27309	0.86249	n.s.
Tbx21	11.9032	0	1	1	n.s.
Tcf4	0.134551	1.35585	0.244259	0.86249	n.s.
Tcf7	-0.11083	0.407519	0.523231	0.930751	n.s.
Tfrc	0.304137	1.25458	0.26268	0.86249	n.s.
Tgfb1	0.0743301	0.416216	0.518831	0.930751	n.s.
Tgfb2	0.153272	4.40895	0.0357509	0.545513	n.s.
Tgfb3	-0.190666	0.82329	0.36422	0.866295	n.s.
Tgfbi	0.342586	3.14698	0.0760677	0.66046	n.s.
Tgfbr1	0.0291719	0.0471885	0.82803	1	n.s.
Tgfbr2	0.0577457	0.0845577	0.771213	1	n.s.
Thy1	0.180936	0.926805	0.335695	0.866295	n.s.
Tigit	0.0498758	0.0786464	0.77914	1	n.s.
Tirap	0.215777	1.4447	0.22938	0.86249	n.s.
Tlr1	-0.0115134	0.0240581	0.876737	1	n.s.
Tlr2	0.84931	9.99526	0.00156943	0.160783	n.s.
Tlr3	0.28318	0.850707	0.356353	0.866295	n.s.
Tlr4	0.213048	1.34754	0.245709	0.86249	n.s.
Tlr5	0.263419	0.420857	0.51651	0.930751	n.s.
Tlr8	0.101671	0.165916	0.683767	0.995365	n.s.
Tlr9	0.0692578	3.33292	0.0679063	0.66046	n.s.
Tmem173	0.195098	1.27117	0.259547	0.86249	n.s.
Tnf	0.744298	2.26135	0.132639	0.833946	n.s.
Tnfaip3	0.0706988	0.204509	0.651105	0.975245	n.s.
Tnfaip6	0.286651	0.519478	0.471064	0.916983	n.s.
Tnfrsf11a	-0.393308	1.77965	0.182192	0.86249	n.s.
Tnfrsf13b	0.242772	0.334598	0.562964	0.950436	n.s.
Tnfrsf13c	117.832	1.03691e-06	0.999188	1	n.s.
Tnfrsf14	0.140543	0.234461	0.628236	0.973498	n.s.
Tnfrsf17	-205.703	1.22834e-06	0.999116	1	n.s.
Tnfrsf1b	0.0534054	0.110538	0.739532	1	n.s.
Tnfrsf4	0.0202832	0.0113554	0.915137	1	n.s.
Tnfrsf8	-18.501	0.652441	0.419241	0.873248	n.s.
Tnfrsf9	-0.597624	1.60501	0.205195	0.86249	n.s.
Tnfsf10	0.195636	0.316787	0.573545	0.950694	n.s.
Tnfsf11	0.92764	5.1077	0.0238199	0.507805	n.s.
Tnfsf12	0.180084	0.990663	0.31958	0.866295	n.s.
Tnfsf13b	1.46292	0.779351	0.37734	0.866295	n.s.
Tnfsf14	0.140021	0.246476	0.619567	0.970292	n.s.
Tnfsf15	9.72867	0.242204	0.622619	0.970292	n.s.
Tnfsf18	-8.77682	0.257221	0.612036	0.970292	n.s.
Tnfsf8	-8.23841	0.124207	0.724516	0.998496	n.s.
Tollip	0.100418	0.644578	0.422058	0.873248	n.s.
Traf1	-0.00920276	0.0110029	0.916459	1	n.s.
Traf2	0.112474	0.356364	0.550533	0.941067	n.s.
Traf3	0.189977	1.28936	0.256166	0.86249	n.s.
Traf4	0.0944396	0.15128	0.697315	0.995904	n.s.
Traf5	0.229965	0.480952	0.487991	0.923638	n.s.
Traf6	0.148909	0.710526	0.399269	0.870121	n.s.
Trem1	0.513869	2.98891	0.0838366	0.686606	n.s.
Trem2	0.243178	0.773979	0.378989	0.866295	n.s.
Trp53	0.0947312	0.535772	0.46419	0.913188	n.s.
Tslp	-333.049	9.47772e-07	0.999223	1	n.s.
Tyk2	0.0542623	0.0474506	0.82756	1	n.s.
Tyrobp	0.209887	1.72841	0.188613	0.86249	n.s.
Ube2l3	0.162424	1.99691	0.15762	0.86249	n.s.
Vcam1	0.00539307	0.00961844	0.921874	1	n.s.
Vtn	-156.442	0	1	1	n.s.
Xbp1	0.1313	1.37423	0.241087	0.86249	n.s.
Xcl1	0.784433	5.18956	0.022723	0.507805	n.s.
Xcr1	-2.33202	0.274113	0.600586	0.969645	n.s.
Zap70	0.0154182	0.0205393	0.886041	1	n.s.
Zbtb7b	-0.0433315	0.10175	0.749739	1	n.s.
Zeb1	0.21324	2.31115	0.128449	0.816993	n.s.

## Sheet: T1_mock_vs_adp1
	logFC	lr	pvalue	qvalue	Significant
Abcb10	0.118035	0.293889	0.587739	0.845571	n.s.
Abcb1a	0.0315749	0.0472634	0.827896	1	n.s.
Abcf1	-0.084286	0.373096	0.541321	0.817964	n.s.
Abl1	0.0564082	0.0970918	0.755348	0.963113	n.s.
Adal	-0.0113078	0.00160232	0.96807	1	n.s.
Ahr	0.0610692	0.17243	0.677961	0.912375	n.s.
Aicda	100.089	0	1	1	n.s.
Aire	-159.516	1.13525e-06	0.99915	1	n.s.
App	-0.11975	1.17778	0.277808	0.605422	n.s.
Arhgdib	-0.427974	3.93391	0.0473218	0.291401	n.s.
Atg16l1	-0.068339	0.210414	0.646443	0.893921	n.s.
Atm	0.363627	0.466367	0.494663	0.784292	n.s.
B2m	-0.298399	3.55137	0.0594963	0.315966	n.s.
Batf	-0.637083	4.39879	0.0359644	0.25743	n.s.
Batf3	0.609788	0.718937	0.396493	0.699618	n.s.
Bax	-0.195641	2.29681	0.12964	0.424629	n.s.
Bcap31	0.0499328	0.195542	0.658343	0.903996	n.s.
Bcl2	-0.212673	1.01012	0.314875	0.63089	n.s.
Bcl3	-0.208808	0.960636	0.327027	0.634995	n.s.
Bcl6	-0.483186	3.41891	0.0644535	0.326144	n.s.
Bid	-0.151	1.02135	0.312198	0.630156	n.s.
Blnk	-1.13137	3.04111	0.0811803	0.352425	n.s.
Bst1	-0.688545	5.41442	0.0199711	0.204478	n.s.
Bst2	-0.14354	0.513401	0.47367	0.771124	n.s.
Btk	-0.433951	2.63538	0.104507	0.386253	n.s.
Btla	-0.500895	1.49604	0.221282	0.540363	n.s.
Btnl1	184.643	0	1	1	n.s.
Btnl2	-121.315	0	1	1	n.s.
C1qa	-0.281718	1.73126	0.18825	0.502307	n.s.
C1qb	-0.34088	2.11986	0.1454	0.449342	n.s.
C1qbp	-0.0822535	0.560912	0.453893	0.749698	n.s.
C1ra	-0.490969	2.89239	0.0889986	0.3633	n.s.
C1s	-0.555398	3.18381	0.0743709	0.351272	n.s.
C2	-0.245678	0.53375	0.465035	0.759325	n.s.
C3	-0.143075	0.170033	0.680082	0.912375	n.s.
C4a	-0.101016	0.0551513	0.81433	0.998742	n.s.
C4bp	2.9371	0.0601797	0.806212	0.993239	n.s.
C6	-0.297686	0.242497	0.622408	0.872968	n.s.
C7	140.34	7.60687e-07	0.999304	1	n.s.
C8a	-319.355	1.35282e-06	0.999072	1	n.s.
C8b	-1.47922	0.0227897	0.880005	1	n.s.
C8g	-46.2383	0.00482759	0.944607	1	n.s.
C9	-12.3675	0	1	1	n.s.
Camp	-149.319	0	1	1	n.s.
Card9	-0.000639491	0.0131017	0.908871	1	n.s.
Casp1	-0.53036	4.28271	0.0385019	0.270007	n.s.
Casp2	0.195021	0.959294	0.327365	0.634995	n.s.
Casp3	0.056971	0.134074	0.714245	0.934594	n.s.
Casp8	-0.115339	1.00534	0.316022	0.63089	n.s.
Ccbp2	-3.86239	0.0610872	0.804786	0.993239	n.s.
Ccl11	0.114914	0.101523	0.750009	0.95854	n.s.
Ccl12	-0.881927	7.46765	0.00628175	0.118487	n.s.
Ccl19	-0.522296	0.652	0.419399	0.728289	n.s.
Ccl2	-1.12364	11.281	0.000783047	0.0543608	n.s.
Ccl20	-0.937993	2.81577	0.0933421	0.369987	n.s.
Ccl22	-0.497194	1.44522	0.229297	0.548256	n.s.
Ccl24	-0.931353	2.37982	0.122912	0.415437	n.s.
Ccl25	-0.382214	1.32296	0.250061	0.580337	n.s.
Ccl26	-0.17288	0	1	1	n.s.
Ccl3	-0.764817	3.23501	0.0720797	0.351272	n.s.
Ccl4	-0.325924	0.32908	0.566201	0.83256	n.s.
Ccl5	-0.801591	4.94087	0.0262289	0.226175	n.s.
Ccl6	-0.459067	1.92448	0.165364	0.4729	n.s.
Ccl7	-1.19359	10.8391	0.000993798	0.0543608	n.s.
Ccl8	-0.880463	4.53934	0.0331243	0.248205	n.s.
Ccl9	-0.424054	1.91263	0.166671	0.4729	n.s.
Ccr10	-1.89635	3.93068	0.0474127	0.291401	n.s.
Ccr2	-0.421878	1.2246	0.268461	0.598489	n.s.
Ccr3	-0.58629	0.785781	0.375379	0.692506	n.s.
Ccr4	-93.1388	0	1	1	n.s.
Ccr5	-0.636537	6.83581	0.0089348	0.148101	n.s.
Ccr6	-539.135	9.14671e-07	0.999237	1	n.s.
Ccr7	-0.320757	0.49112	0.483428	0.779179	n.s.
Ccr8	-214.18	4.62015e-07	0.999458	1	n.s.
Ccr9	-22.6704	7.9988	0.00468084	0.113978	n.s.
Ccrl1	-24.125	5.13337	0.0234702	0.210462	n.s.
Ccrl2	-0.935047	1.76753	0.183688	0.496524	n.s.
Cd109	-1.58493	7.18974	0.00733217	0.125334	n.s.
Cd14	-0.218881	1.8504	0.173737	0.475171	n.s.
Cd160	3.31259	1.21518e-06	0.99912	1	n.s.
Cd163	-0.624031	2.01395	0.155859	0.46334	n.s.
Cd164	-0.317451	7.98464	0.00471758	0.113978	n.s.
Cd19	-6.21042	0.0808265	0.77618	0.968684	n.s.
Cd1d1	-0.488883	2.85	0.0913741	0.369987	n.s.
Cd2	-0.599542	6.15615	0.0130956	0.170555	n.s.
Cd209g	-0.654391	1.64536	0.199592	0.514985	n.s.
Cd22	-0.271548	0.189392	0.663423	0.907231	n.s.
Cd226	-0.512642	1.17167	0.279058	0.605481	n.s.
Cd244	-0.285075	0.568585	0.450822	0.749543	n.s.
Cd247	-1.11058	9.35219	0.0022272	0.0763023	n.s.
Cd24a	-0.264744	5.50258	0.0189884	0.201371	n.s.
Cd27	-1.27667	0.434638	0.509722	0.798905	n.s.
Cd274	-0.68643	4.64976	0.031058	0.242459	n.s.
Cd28	13.5618	5.45418e-05	0.994107	1	n.s.
Cd34	-0.0815818	0.0786049	0.779197	0.968684	n.s.
Cd36	0.442704	0.670426	0.412903	0.720411	n.s.
Cd3d	-0.503178	4.43684	0.0351713	0.256516	n.s.
Cd3e	-0.403843	1.66283	0.197222	0.511281	n.s.
Cd3eap	-0.187923	0.421024	0.516426	0.800643	n.s.
Cd4	-0.198185	0.257563	0.611799	0.862511	n.s.
Cd40	-0.561403	2.17085	0.140649	0.437438	n.s.
Cd40lg	21.3031	1.89549	0.168584	0.4729	n.s.
Cd44	-0.0444089	0.118146	0.731054	0.947599	n.s.
Cd46	37.1992	0	1	1	n.s.
Cd48	-0.369041	2.65896	0.102968	0.38546	n.s.
Cd5	-0.091061	0.0320528	0.857912	1	n.s.
Cd53	-0.679169	2.30641	0.128841	0.424555	n.s.
Cd55	-0.260176	0.489128	0.484316	0.779179	n.s.
Cd59b	12.8152	0	1	1	n.s.
Cd6	-0.240498	0.129831	0.718608	0.935901	n.s.
Cd69	2.48839	0.692467	0.405326	0.712905	n.s.
Cd7	-0.711745	2.79104	0.0947925	0.370368	n.s.
Cd74	-0.395136	1.8251	0.176707	0.48089	n.s.
Cd79a	-0.505417	4.06518e-07	0.999491	1	n.s.
Cd79b	7.5232	0.0932817	0.760046	0.966849	n.s.
Cd80	-0.19468	0.381453	0.536826	0.81795	n.s.
Cd81	-0.0725628	0.417576	0.518149	0.800643	n.s.
Cd82	-0.0288382	0.0525857	0.818624	0.999525	n.s.
Cd83	-0.571173	1.4438	0.229526	0.548256	n.s.
Cd86	-0.424378	3.27169	0.0704849	0.347344	n.s.
Cd8a	-0.429869	2.18988	0.13892	0.437438	n.s.
Cd8b1	-3.11775	0.775087	0.378648	0.692506	n.s.
Cd9	-0.116723	1.07431	0.299974	0.615442	n.s.
Cd96	-5.65801	0.127005	0.721557	0.93751	n.s.
Cd97	0.229908	3.48467	0.0619397	0.325779	n.s.
Cd99	0.0621711	0.171114	0.679124	0.912375	n.s.
Cdh5	-0.245629	1.29146	0.255779	0.585403	n.s.
Cdkn1a	-0.501734	3.16559	0.0752052	0.351272	n.s.
Ceacam1	-0.422775	0.616938	0.432187	0.736301	n.s.
Cebpb	-0.394369	5.20543	0.0225165	0.205275	n.s.
Cfb	-0.380721	3.45553	0.0630407	0.326144	n.s.
Cfd	0.711108	0.721664	0.395599	0.699618	n.s.
Cfh	-0.11065	0.21673	0.641543	0.892675	n.s.
Cfi	-0.100178	0.0494009	0.824109	1	n.s.
Cfp	-0.376876	2.18448	0.139409	0.437438	n.s.
Chuk	-0.00318437	0.0143052	0.904797	1	n.s.
Ciita	-0.407234	1.20626	0.272074	0.598489	n.s.
Cish	-0.190569	0.291968	0.588962	0.845571	n.s.
Clec4a4	61.4494	0	1	1	n.s.
Clec4e	-0.791094	3.04366	0.0810527	0.352425	n.s.
Clec5a	-0.613682	2.82311	0.0929164	0.369987	n.s.
Clu	0.0996385	0.316111	0.573954	0.841676	n.s.
Cmklr1	-0.289957	1.98642	0.158715	0.46676	n.s.
Cr2	-18.1086	0.29241	0.58868	0.845571	n.s.
Cradd	-0.156172	0.375806	0.539856	0.817964	n.s.
Crlf2	-0.234772	1.96989	0.160459	0.469364	n.s.
Csf1	-0.111033	0.467946	0.493934	0.784292	n.s.
Csf1r	-0.405838	3.98962	0.0457813	0.289819	n.s.
Csf2	-0.601254	2.82476	0.0928205	0.369987	n.s.
Csf2rb	-0.525531	3.56042	0.0591729	0.315966	n.s.
Csf3r	-0.554596	2.02107	0.15513	0.46334	n.s.
Ctla4	-0.16196	44.9862	1.98425e-11	5.42691e-09	n.s.
Ctnnb1	-0.0444647	0.151089	0.697497	0.926045	n.s.
Ctsc	-0.412271	4.75039	0.0292916	0.239142	n.s.
Ctsg	113.991	5.87839	0.0153279	0.194985	n.s.
Ctss	-0.502761	7.64578	0.00569054	0.115286	n.s.
Cul9	-16.6003	0.721852	0.395537	0.699618	n.s.
Cx3cl1	0.245774	1.13136	0.287485	0.605481	n.s.
Cx3cr1	0.744143	3.1719	0.0749153	0.351272	n.s.
Cxcl1	-1.55577	1.34575	0.246022	0.57757	n.s.
Cxcl10	-0.298256	0.668586	0.413545	0.720411	n.s.
Cxcl11	-0.378674	0.613602	0.433435	0.736301	n.s.
Cxcl12	-0.739959	3.81466	0.0508058	0.297815	n.s.
Cxcl13	0.447098	0.647121	0.421144	0.728498	n.s.
Cxcl15	-9.75274	0.161452	0.687823	0.915801	n.s.
Cxcl3	-0.30005	0.259471	0.610484	0.862511	n.s.
Cxcl9	-0.483539	1.44903	0.228683	0.548256	n.s.
Cxcr1	-24.116	3.05198	0.0806389	0.352425	n.s.
Cxcr2	-0.727332	1.56885	0.210374	0.525455	n.s.
Cxcr3	-1.70325	9.34834	0.00223188	0.0763023	n.s.
Cxcr4	-0.0939343	0.207433	0.648787	0.893921	n.s.
Cxcr5	-12.3544	0	1	1	n.s.
Cxcr6	-0.212323	0.5581	0.455027	0.749698	n.s.
Cybb	-0.21593	1.12581	0.28867	0.605481	n.s.
Ddx58	-0.165568	0.861275	0.353382	0.671181	n.s.
Defb1	-32.8182	10.4792	0.00120729	0.0550321	n.s.
Defb14	-29.396	9.20905	0.00240822	0.0774879	n.s.
Dpp4	0.296453	0.636871	0.424846	0.728498	n.s.
Ebi3	0.116068	0.161143	0.688107	0.915801	n.s.
Emr1	-0.275377	0.835031	0.360822	0.680585	n.s.
Entpd1	-0.559395	10.5741	0.00114682	0.0550321	n.s.
Eomes	-0.203672	0.353429	0.552179	0.824566	n.s.
Ets1	0.127739	1.20443	0.272438	0.598489	n.s.
Fadd	0.256808	0.772311	0.379503	0.692506	n.s.
Fas	-0.223509	0.562196	0.453377	0.749698	n.s.
Fasl	-1.67857	1.14028	0.285593	0.605481	n.s.
Fcamr	-12.3729	0.508789	0.475664	0.772071	n.s.
Fcer1a	-1.00993	5.22157	0.0223084	0.205275	n.s.
Fcer1g	-0.447213	5.22607	0.0222508	0.205275	n.s.
Fcgr1	-0.516062	3.67217	0.055328	0.30882	n.s.
Fcgr2b	-0.461873	5.53901	0.0185971	0.201371	n.s.
Fcgr3	-0.406988	4.23026	0.0397094	0.270696	n.s.
Fcgr4	-0.592305	7.47253	0.00626475	0.118487	n.s.
Fcgrt	-0.371381	1.23027	0.267355	0.598489	n.s.
Fkbp5	0.217941	0.454913	0.500011	0.788202	n.s.
Fn1	0.0485042	0.078658	0.779124	0.968684	n.s.
Folr4	-19.0486	0.945945	0.330754	0.639301	n.s.
Foxp3	-19.4774	3.21215	0.0730935	0.351272	n.s.
Frmpd4	15.3661	0	1	1	n.s.
Fyn	-0.0861629	0.384246	0.53534	0.81795	n.s.
Gata3	-0.350747	0.851571	0.356108	0.674018	n.s.
Gfi1	154.806	1.03828e-06	0.999187	1	n.s.
Gm10499	-0.409251	2.70237	0.100199	0.379307	n.s.
Gp1bb	-53.816	4.98204e-07	0.999437	1	n.s.
Gpi1	-0.325333	0.638139	0.424386	0.728498	n.s.
Gpr183	-16.6325	0.603613	0.437203	0.738117	n.s.
Gpr44	51.404	1.42883e-06	0.999046	1	n.s.
Gzma	-0.746341	3.78471	0.0517229	0.297815	n.s.
Gzmb	-0.63622	7.87913	0.00500084	0.113978	n.s.
H2-Aa	-0.432794	2.16976	0.140748	0.437438	n.s.
H2-Ab1	-0.389263	1.91489	0.166421	0.4729	n.s.
H2-DMa	-0.314201	1.52987	0.216132	0.533029	n.s.
H2-DMb2	-0.298536	0.580341	0.446179	0.744084	n.s.
H2-Ea-ps	-34.4916	4.5648e-07	0.999461	1	n.s.
H2-Eb1	-0.264033	0.731626	0.392357	0.699618	n.s.
H2-K1	-0.182536	1.13487	0.286738	0.605481	n.s.
H2-Ob	-18.315	3.9781	0.0460956	0.289819	n.s.
H2-Q10	-1.15813	6.59648	0.0102181	0.155856	n.s.
H60a	-74.9181	0	1	1	n.s.
Hamp	2.71464	0.214856	0.642987	0.892675	n.s.
Hc	72.9256	0.0192768	0.889576	1	n.s.
Hcst	-1.18769	1.86628	0.171902	0.473839	n.s.
Hfe	-0.438374	3.07813	0.0793518	0.352425	n.s.
Hif1a	-0.315659	6.18271	0.0129005	0.170555	n.s.
Hlx	-0.470693	4.70122	0.0301412	0.239688	n.s.
Icam1	-0.179179	1.52613	0.216694	0.533029	n.s.
Icam2	-0.430754	4.21429	0.0400848	0.270696	n.s.
Icam4	-7.26995	0.976024	0.323182	0.634995	n.s.
Icam5	202.325	0	1	1	n.s.
Icos	-0.444474	1.92439	0.165373	0.4729	n.s.
Icosl	-0.48119	2.4316	0.118912	0.406529	n.s.
Ifi204	-0.405359	3.05793	0.080344	0.352425	n.s.
Ifi35	-0.21942	2.02996	0.154224	0.46334	n.s.
Ifih1	-0.148527	0.639384	0.423934	0.728498	n.s.
Ifit2	-0.525321	2.23072	0.135291	0.435778	n.s.
Ifitm1	-0.451293	2.43811	0.118419	0.406529	n.s.
Ifna1	167.215	6.31546e-07	0.999366	1	n.s.
Ifna2	-362.581	5.69872e-07	0.999398	1	n.s.
Ifnar1	-0.272459	5.39573	0.0201861	0.204478	n.s.
Ifnar2	-0.171593	1.70396	0.191771	0.50432	n.s.
Ifnb1	-125.604	1.19193e-06	0.999129	1	n.s.
Ifng	2.40872	1.06245	0.302658	0.615442	n.s.
Ifngr1	-0.226204	3.59409	0.0579854	0.315966	n.s.
Ifngr2	-0.128935	1.12472	0.288904	0.605481	n.s.
Igf2r	-0.371496	4.60929	0.0317991	0.242459	n.s.
Ikbkap	-0.0956249	0.267705	0.604875	0.859394	n.s.
Ikbkb	0.00663674	0.00158421	0.968251	1	n.s.
Ikbke	-0.243167	1.00937	0.315053	0.63089	n.s.
Ikbkg	-0.208709	1.40892	0.235236	0.555879	n.s.
Ikzf1	0.171018	0.581842	0.445591	0.744084	n.s.
Ikzf2	-0.320278	1.33782	0.247418	0.578367	n.s.
Ikzf3	-0.310049	0.293833	0.587775	0.845571	n.s.
Ikzf4	0.52572	2.73449	0.0982026	0.376797	n.s.
Il10	-117.649	2.61798e-06	0.998709	1	n.s.
Il10ra	-0.376344	2.34491	0.125693	0.421804	n.s.
Il10rb	-0.128793	0.807714	0.368797	0.688505	n.s.
Il11ra1	-0.379785	0.971562	0.324291	0.634995	n.s.
Il12a	18.2773	0.0300079	0.862472	1	n.s.
Il12b	30.4522	0.62414	0.429513	0.734199	n.s.
Il12rb1	-0.634971	1.15724	0.282038	0.605481	n.s.
Il12rb2	-0.582239	0.396578	0.528862	0.812605	n.s.
Il13	12.1471	0.769066	0.380506	0.692506	n.s.
Il13ra1	-0.344263	7.88705	0.00497901	0.113978	n.s.
Il15	-0.7842	2.58269	0.108038	0.393978	n.s.
Il15ra	-0.706317	5.01629	0.0251099	0.221534	n.s.
Il16	0.060216	1.32117	0.250383	0.580337	n.s.
Il17a	-17.4437	2.20991e-06	0.998814	1	n.s.
Il17b	-0.647555	0.0153171	0.901503	1	n.s.
Il17f	0.350855	0.10957	0.740635	0.949708	n.s.
Il17ra	-0.34811	3.88651	0.0486753	0.295838	n.s.
Il17rb	53.8939	0	1	1	n.s.
Il17re	0.72695	6.58963	0.0102575	0.155856	n.s.
Il18	-0.541806	5.48839	0.0191431	0.201371	n.s.
Il18r1	0.0600033	0.0484413	0.825798	1	n.s.
Il18rap	-0.040758	0.0421392	0.837355	1	n.s.
Il19	-25.6955	6.49438	0.0108216	0.159985	n.s.
Il1a	-0.811441	7.31513	0.00683765	0.120651	n.s.
Il1b	-0.674309	2.93914	0.0864568	0.361006	n.s.
Il1r1	-0.315062	5.24509	0.0220088	0.205275	n.s.
Il1r2	-0.0897989	0.143535	0.704792	0.928966	n.s.
Il1rap	-0.599948	2.99148	0.0837036	0.35666	n.s.
Il1rl1	-1.11523	5.54756	0.0185064	0.201371	n.s.
Il1rl2	-0.790005	5.25299	0.021909	0.205275	n.s.
Il1rn	-0.493275	6.32462	0.0119073	0.16841	n.s.
Il2	913.94	1.23446	0.266541	0.598489	n.s.
Il20	-136.808	7.45857e-07	0.999311	1	n.s.
Il21	-19.4015	0.0788946	0.778801	0.968684	n.s.
Il21r	0.446821	4.69589	0.0302348	0.239688	n.s.
Il22	-71.047	0.000200058	0.988715	1	n.s.
Il22ra2	28.6366	0.00161702	0.967924	1	n.s.
Il23a	-172.855	0.595767	0.440198	0.738614	n.s.
Il23r	-37.6641	0	1	1	n.s.
Il25	-228.839	5.20817e-07	0.999424	1	n.s.
Il27	0.881533	0.0910556	0.762839	0.967239	n.s.
Il27ra	-0.187798	0.335452	0.562466	0.829296	n.s.
Il28a	-122.849	0	1	1	n.s.
Il2ra	-0.355035	2.44992	0.117531	0.406529	n.s.
Il2rb	-0.190662	0.991035	0.31949	0.632319	n.s.
Il2rg	-0.184507	0.671993	0.412358	0.720411	n.s.
Il3	-122.202	5.70446e-06	0.998094	1	n.s.
Il33	-0.478549	3.29773	0.0693759	0.344987	n.s.
Il4	-3.76443	9.40915	0.00215905	0.0763023	n.s.
Il4ra	-0.579051	19.1617	1.20099e-05	0.0021898	n.s.
Il5	25.6318	0	1	1	n.s.
Il6	-1.36789	3.04131	0.0811702	0.352425	n.s.
Il6ra	-0.132735	0.36242	0.547165	0.824516	n.s.
Il6st	-0.197452	1.19387	0.274551	0.600718	n.s.
Il7	-0.441877	1.86209	0.172384	0.473839	n.s.
Il7r	-0.288127	0.863733	0.352696	0.671181	n.s.
Il9	-43.4544	0	1	1	n.s.
Ilf3	0.143585	0.962062	0.326668	0.634995	n.s.
Irak1	-0.0007019	0	1	1	n.s.
Irak2	-0.479622	8.19887	0.00419164	0.113978	n.s.
Irak3	-0.102933	0.229316	0.632032	0.884198	n.s.
Irak4	0.0109272	0.00394889	0.949894	1	n.s.
Irf1	-0.307655	3.15322	0.0757771	0.351272	n.s.
Irf3	0.140422	0.108933	0.741362	0.949708	n.s.
Irf4	876.414	0.0412059	0.839141	1	n.s.
Irf5	-0.433516	4.13492	0.0420072	0.276842	n.s.
Irf7	-0.374215	0.823776	0.364078	0.682024	n.s.
Irf8	-0.177232	0.774173	0.378929	0.692506	n.s.
Irgm1	-0.446701	3.81829	0.0506959	0.297815	n.s.
Itga2b	-44.4678	0.0878359	0.766947	0.967239	n.s.
Itga4	-0.474894	1.67709	0.195311	0.511174	n.s.
Itga5	0.245621	1.10215	0.293795	0.608735	n.s.
Itga6	-0.00776133	0.0143536	0.904636	1	n.s.
Itgal	-0.145068	0.39945	0.527373	0.812601	n.s.
Itgam	-0.218605	0.76415	0.382033	0.692506	n.s.
Itgax	-0.0387186	0.0378641	0.845716	1	n.s.
Itgb1	0.0806276	0.474332	0.491001	0.784292	n.s.
Itgb2	-0.178875	0.730812	0.39262	0.699618	n.s.
Itln1	-57.171	3.5961e-07	0.999522	1	n.s.
Jak1	-0.0617003	0.251258	0.616191	0.866469	n.s.
Jak2	-0.268138	4.6031	0.0319142	0.242459	n.s.
Jak3	-0.0461088	0.113135	0.736603	0.948052	n.s.
Kir3dl1	-114.693	0	1	1	n.s.
Kir3dl2	44.9052	0.00560934	0.940298	1	n.s.
Kit	-75.6564	1.24525	0.264462	0.598489	n.s.
Klra1	-3.06653	6.62332e-07	0.999351	1	n.s.
Klra21	-1659.63	8.06182e-07	0.999284	1	n.s.
Klra4	-0.419571	1.90888	0.167088	0.4729	n.s.
Klra5	0.378492	1.29647	0.254859	0.585403	n.s.
Klra6	-1.01074	0.598484	0.439157	0.738614	n.s.
Klra7	-0.700088	2.44287	0.11806	0.406529	n.s.
Klra8	-1.11451	6.30979	0.0120073	0.16841	n.s.
Klrb1	60.207	0	1	1	n.s.
Klrc1	-0.348183	2.90638	0.0882298	0.36287	n.s.
Klrc2	-1.39594	2.37824	0.123036	0.415437	n.s.
Klrc3	-0.880254	4.51027e-06	0.998306	1	n.s.
Klrd1	-0.319604	1.66473	0.196967	0.511281	n.s.
Klrk1	-0.397368	1.54967	0.213184	0.530052	n.s.
Lair1	-0.680901	6.17622	0.0129479	0.170555	n.s.
Lck	-0.164748	0.425916	0.514	0.800643	n.s.
Lcp2	-0.360405	1.06649	0.30174	0.615442	n.s.
Lef1	21.1264	0.346252	0.556243	0.824566	n.s.
Lif	-0.456637	3.55942	0.0592084	0.315966	n.s.
Lilra5	1.22576	1.61445	0.203868	0.516383	n.s.
Lilra6	1.84982	1.06536	0.301997	0.615442	n.s.
Lilrb3	-0.518984	2.76341	0.0964422	0.374141	n.s.
Lilrb4	-0.612744	8.65712	0.00325785	0.0937919	n.s.
Litaf	-0.169276	2.24131	0.134367	0.435778	n.s.
Lta	13.1017	1.16087	0.281285	0.605481	n.s.
Ltb	-0.12307	0.161713	0.687584	0.915801	n.s.
Ltb4r1	-1.32566	5.71503	0.0168202	0.200015	n.s.
Ltb4r2	12.1042	0.281227	0.595898	0.853289	n.s.
Ltbr	-0.284954	5.74721	0.0165149	0.200015	n.s.
Ltf	-2.05153	1.32132e-06	0.999083	1	n.s.
Ly86	-0.310851	1.12827	0.288145	0.605481	n.s.
Ly96	-0.277514	2.64942	0.103588	0.38546	n.s.
Maf	-0.666176	4.87211	0.0272941	0.22969	n.s.
Map4k1	-0.728916	2.48146	0.115195	0.406528	n.s.
Map4k2	0.0358613	0.0158076	0.899947	1	n.s.
Map4k4	-0.0630009	0.307966	0.578931	0.842222	n.s.
Mapk1	-0.0876092	0.545032	0.460355	0.753934	n.s.
Mapk11	-0.242528	1.21487	0.27037	0.598489	n.s.
Mapk14	-0.010152	0	1	1	n.s.
Mapkapk2	-0.133768	1.22278	0.268815	0.598489	n.s.
Marco	-28.2903	0.223351	0.636498	0.888175	n.s.
Masp1	-1.87724	7.69333	0.00554252	0.115286	n.s.
Masp2	-17.7061	5.88224e-08	0.999806	1	n.s.
Mbl2	11.5408	1.43444e-06	0.999044	1	n.s.
Mbp	1.23986	1.11731	0.290499	0.6065	n.s.
Mif	-0.179937	2.30969	0.12857	0.424555	n.s.
Mme	-1.05789	0.387679	0.533522	0.817469	n.s.
Mr1	-0.401416	1.90012	0.168065	0.4729	n.s.
Ms4a1	6.51529	1.61709	0.203498	0.516383	n.s.
Msr1	-0.54163	10.1493	0.00144357	0.0607409	n.s.
Muc1	-0.415664	2.80328	0.0940717	0.370196	n.s.
Mx1	0.338792	0.468081	0.493871	0.784292	n.s.
Myd88	-0.271597	2.52774	0.111861	0.39992	n.s.
Ncam1	0.173717	2.093	0.147975	0.453853	n.s.
Ncf4	-0.323595	1.99311	0.158016	0.46676	n.s.
Nfatc1	0.0872278	0.113653	0.736023	0.948052	n.s.
Nfatc2	-0.942982	3.06643	0.0799246	0.352425	n.s.
Nfatc3	0.346788	4.92551	0.0264629	0.226175	n.s.
Nfil3	-0.24537	1.5761	0.209324	0.52523	n.s.
Nfkb1	-0.213083	3.43377	0.0638762	0.326144	n.s.
Nfkb2	0.0357798	0.17196	0.678376	0.912375	n.s.
Nfkbia	-0.360604	3.72433	0.0536251	0.305551	n.s.
Nfkbiz	-0.235878	2.33327	0.126636	0.422376	n.s.
Nod2	-1.20155	4.38588	0.0362378	0.25743	n.s.
Nos2	-0.0958967	0.0861011	0.769194	0.967239	n.s.
Notch1	0.111041	0.354827	0.551393	0.824566	n.s.
Notch2	-0.0512696	0.178219	0.672908	0.912375	n.s.
Nox1	22.4921	5.6374e-07	0.999401	1	n.s.
Nox3	75.3753	4.24237e-07	0.99948	1	n.s.
Nox4	-0.352935	1.74811	0.186115	0.499044	n.s.
Npc1	-0.0324829	0.0569719	0.811348	0.997319	n.s.
Nt5e	-0.245259	2.46094	0.116709	0.406529	n.s.
Pax5	-0.807253	1.99181e-06	0.998874	1	n.s.
Pdcd1	-1.00229	4.22627	0.0398028	0.270696	n.s.
Pdcd1lg2	-1.01349	5.58254	0.0181404	0.201371	n.s.
Pdcd2	-0.265397	1.88009	0.170324	0.473839	n.s.
Pdgfb	0.156997	1.76286	0.184268	0.496524	n.s.
Pdgfrb	0.179105	0.489546	0.48413	0.779179	n.s.
Pecam1	-0.22229	1.62572	0.202296	0.516383	n.s.
Phlpp1	-0.0976248	0.340967	0.559272	0.826815	n.s.
Phlpp2	0.442403	3.40522	0.0649904	0.326144	n.s.
Pigr	-1.40328	53.412	2.7045e-13	1.47936e-10	n.s.
Pla2g2a	44.3979	0	1	1	n.s.
Pla2g2e	-1.48496	0	1	1	n.s.
Plau	-0.526877	5.55137	0.0184662	0.201371	n.s.
Plaur	-0.273866	3.98664	0.0458623	0.289819	n.s.
Pml	-0.0157673	0.0134003	0.907843	1	n.s.
Pou2f2	-0.607876	0.988108	0.320205	0.632319	n.s.
Pparg	-0.139566	0.348736	0.554829	0.824566	n.s.
Ppbp	-0.124264	0.313377	0.575615	0.841676	n.s.
Prdm1	-0.181247	0.311081	0.577017	0.841676	n.s.
Prf1	-0.557701	7.32337	0.00680635	0.120651	n.s.
Prim1	0.0953239	0.550379	0.458163	0.752598	n.s.
Prkcd	-0.222352	3.41144	0.0647461	0.326144	n.s.
Psmb10	-0.0894588	0.14636	0.702038	0.928966	n.s.
Psmb11	27.1492	1.10705e-06	0.99916	1	n.s.
Psmb5	-0.110871	0.992747	0.319072	0.632319	n.s.
Psmb7	-0.0967419	0.7411	0.389309	0.699618	n.s.
Psmb9	-0.447117	2.94604	0.0860882	0.361006	n.s.
Psmc2	0.0736527	0.420051	0.516911	0.800643	n.s.
Psmd7	-0.184882	2.69684	0.100548	0.379307	n.s.
Ptafr	-0.483993	2.53299	0.111488	0.39992	n.s.
Ptger4	0.0914808	0.0663256	0.796764	0.988276	n.s.
Ptgs2	-0.471524	1.59254	0.206963	0.521699	n.s.
Ptk2	0.0510051	0.169532	0.680528	0.912375	n.s.
Ptpn2	-0.251299	3.05861	0.0803104	0.352425	n.s.
Ptpn22	0.0408461	0.0474713	0.827523	1	n.s.
Ptpn6	-0.221056	0.92829	0.335308	0.643555	n.s.
Ptprc	-0.314924	1.72177	0.189466	0.503096	n.s.
Rae1	-0.0790355	0.462578	0.496422	0.784805	n.s.
Rag1	-25.3528	1.7057	0.191544	0.50432	n.s.
Rag2	4.01368	0	1	1	n.s.
Rela	-0.0395438	0.132459	0.715896	0.934594	n.s.
Relb	-0.241119	3.64052	0.0563894	0.311566	n.s.
Rorc	-1.00002	0.763182	0.382334	0.692506	n.s.
Runx1	-0.00596047	0.00362451	0.951993	1	n.s.
Runx3	0.100954	0.0239376	0.877044	1	n.s.
S100a8	-1.71995	11.0299	0.000896556	0.0543608	n.s.
S100a9	-1.82144	13.9071	0.000192076	0.0262664	n.s.
Sele	-29.1808	0.780772	0.376905	0.692506	n.s.
Sell	-0.536808	2.22737	0.135585	0.435778	n.s.
Selplg	-44.3436	1.02583e-06	0.999192	1	n.s.
Serping1	-0.447274	2.98935	0.0838138	0.35666	n.s.
Sh2d1a	-0.0512095	0.293242	0.58815	0.845571	n.s.
Sigirr	0.247258	2.92146	0.0874086	0.362216	n.s.
Ski	-0.0536179	0.143573	0.704754	0.928966	n.s.
Slamf1	-14.7279	0.724245	0.394755	0.699618	n.s.
Slamf7	-0.715261	5.31372	0.0211581	0.205275	n.s.
Smad3	-0.0434552	0.137127	0.711154	0.934594	n.s.
Smad5	-0.0243591	0.0359598	0.849599	1	n.s.
Socs1	-0.744898	7.65525	0.00566074	0.115286	n.s.
Socs3	-0.360945	2.51295	0.112914	0.401066	n.s.
Spn	-0.248227	0.9162	0.338475	0.647363	n.s.
Src	-0.00501565	0	1	1	n.s.
Stat1	-0.316361	1.89584	0.168545	0.4729	n.s.
Stat2	0.26506	0.449239	0.502697	0.790158	n.s.
Stat3	-0.182512	2.72959	0.0985046	0.376797	n.s.
Stat4	-0.675546	2.22003	0.13623	0.435778	n.s.
Stat5a	-0.698633	11.6516	0.000641488	0.0543608	n.s.
Stat5b	-0.15697	1.29373	0.255362	0.585403	n.s.
Stat6	-0.174225	2.06177	0.151035	0.458979	n.s.
Syk	-0.338557	2.5281	0.111834	0.39992	n.s.
Tagap	-0.672808	3.78528	0.0517053	0.297815	n.s.
Tal1	0.542588	1.61415	0.20391	0.516383	n.s.
Tap1	-0.315598	1.45158	0.228275	0.548256	n.s.
Tapbp	-0.185668	1.40573	0.235766	0.555879	n.s.
Tbk1	-0.11795	0.725417	0.394373	0.699618	n.s.
Tbx21	-13.4578	1.07744	0.29927	0.615442	n.s.
Tcf4	-0.0516228	0.182529	0.669209	0.912375	n.s.
Tcf7	-0.0178345	0.053118	0.817724	0.999525	n.s.
Tfrc	-0.0194872	0.00810113	0.928282	1	n.s.
Tgfb1	-0.086838	0.606806	0.435993	0.738117	n.s.
Tgfb2	-0.21426	0.170284	0.67986	0.912375	n.s.
Tgfb3	0.256271	1.52209	0.217304	0.533029	n.s.
Tgfbi	-0.574243	8.79778	0.00301598	0.0916522	n.s.
Tgfbr1	-0.0142576	0.0125573	0.910776	1	n.s.
Tgfbr2	-0.202507	1.03231	0.309616	0.627259	n.s.
Thy1	-0.111411	0.346735	0.555967	0.824566	n.s.
Tigit	-0.0757018	0.0879633	0.766783	0.967239	n.s.
Tirap	-0.356791	4.00712	0.0453084	0.289819	n.s.
Tlr1	-0.780322	3.80564	0.0510804	0.297815	n.s.
Tlr2	-0.6647	6.59564	0.0102229	0.155856	n.s.
Tlr3	-0.135787	0.209092	0.64748	0.893921	n.s.
Tlr4	-0.446715	5.79609	0.0160618	0.199678	n.s.
Tlr5	2.05866	1.87395	0.171024	0.473839	n.s.
Tlr8	-0.251206	0.940963	0.33203	0.639509	n.s.
Tlr9	0.136147	1.21677	0.269996	0.598489	n.s.
Tmem173	-0.182262	1.10932	0.29223	0.607795	n.s.
Tnf	-1.1342	4.83422	0.0279002	0.231233	n.s.
Tnfaip3	-0.340539	4.50571	0.0337819	0.249712	n.s.
Tnfaip6	-0.263004	0.42104	0.516419	0.800643	n.s.
Tnfrsf11a	-0.0563892	0.0415943	0.838395	1	n.s.
Tnfrsf13b	-0.058625	0.0872361	0.767721	0.967239	n.s.
Tnfrsf13c	-80.92	0	1	1	n.s.
Tnfrsf14	-0.351907	1.468	0.225661	0.548256	n.s.
Tnfrsf17	128.494	0	1	1	n.s.
Tnfrsf1b	-0.174156	1.14276	0.285071	0.605481	n.s.
Tnfrsf4	-0.0521691	0.278165	0.597907	0.853929	n.s.
Tnfrsf8	18.769	0.789723	0.374184	0.692506	n.s.
Tnfrsf9	0.519053	1.24805	0.263925	0.598489	n.s.
Tnfsf10	-0.412712	1.41631	0.234012	0.555879	n.s.
Tnfsf11	-0.766557	3.673	0.0553006	0.30882	n.s.
Tnfsf12	-0.0398967	0.0643773	0.799707	0.989682	n.s.
Tnfsf13b	-14.375	2.0874	0.148519	0.453853	n.s.
Tnfsf14	-0.541186	2.17523	0.140249	0.437438	n.s.
Tnfsf15	6.11418	0.0837854	0.772232	0.968684	n.s.
Tnfsf18	-111.772	0.116014	0.733398	0.948052	n.s.
Tnfsf8	-101.978	0.000334624	0.985405	1	n.s.
Tollip	-0.448932	11.955	0.000545014	0.0543608	n.s.
Traf1	0.0165122	0.00667555	0.934882	1	n.s.
Traf2	0.0950376	0.269312	0.603793	0.859394	n.s.
Traf3	-0.267547	2.59902	0.10693	0.392554	n.s.
Traf4	0.0367505	0.0279878	0.867137	1	n.s.
Traf5	0.136845	0.194248	0.659405	0.903996	n.s.
Traf6	-0.250097	2.04268	0.15294	0.462201	n.s.
Trem1	-0.608385	4.18983	0.0406672	0.27128	n.s.
Trem2	-0.4944	3.20844	0.0732592	0.351272	n.s.
Trp53	0.0727661	0.355775	0.550862	0.824566	n.s.
Tslp	397.895	0	1	1	n.s.
Tyk2	-0.00624082	0.000831008	0.977002	1	n.s.
Tyrobp	-0.543564	11.1731	0.00082993	0.0543608	n.s.
Ube2l3	-0.10354	0.825162	0.363675	0.682024	n.s.
Vcam1	0.127887	0.467247	0.494256	0.784292	n.s.
Vtn	154.885	0	1	1	n.s.
Xbp1	-0.192337	2.9836	0.0841117	0.35666	n.s.
Xcl1	-0.00834966	0.000502641	0.982113	1	n.s.
Xcr1	0.423662	0.259723	0.610311	0.862511	n.s.
Zap70	-0.158902	0.13297	0.715372	0.934594	n.s.
Zbtb7b	-0.0812118	0.37494	0.540324	0.817964	n.s.
Zeb1	-0.00119291	0	1	1	n.s.

## Sheet: T1_mock_vs_combi
	logFC	lr	pvalue	qvalue	Significant
Abcb10	0.2994	2.02966	0.154255	0.226214	n.s.
Abcb1a	0.176355	1.39043	0.238333	0.326737	n.s.
Abcf1	0.29939	4.35138	0.0369789	0.0669784	n.s.
Abl1	-0.139603	0.668183	0.413686	0.517817	n.s.
Adal	-0.0700443	0.0445433	0.832846	0.945159	n.s.
Ahr	0.192087	1.63792	0.200611	0.28282	n.s.
Aicda	-30.7298	2.25744e-07	0.999621	1	n.s.
Aire	-173.945	0	1	1	n.s.
App	-0.20906	3.61137	0.0573859	0.0954105	n.s.
Arhgdib	-1.21366	31.1444	2.39529e-08	5.2409e-07	n.s.
Atg16l1	0.132102	0.89332	0.344579	0.443494	n.s.
Atm	-0.480013	1.51796	0.217928	0.304098	n.s.
B2m	-0.307588	3.77876	0.0519071	0.0887288	n.s.
Batf	-1.55579	36.3667	1.63475e-09	4.47105e-08	n.s.
Batf3	-1.16796	5.23547	0.0221309	0.0435453	n.s.
Bax	-0.442573	13.2224	0.000276625	0.000988981	n.s.
Bcap31	0.0347387	0.101589	0.749932	0.865427	n.s.
Bcl2	-0.113342	0.356826	0.550274	0.662996	n.s.
Bcl3	-0.408392	4.1909	0.0406414	0.0726498	n.s.
Bcl6	-0.759783	11.9034	0.000560305	0.00175135	n.s.
Bid	-0.128011	0.960921	0.326955	0.426836	n.s.
Blnk	-2.30088	17.6521	2.65217e-05	0.000136862	0.000136862
Bst1	-1.22684	17.3291	3.14335e-05	0.000157744	n.s.
Bst2	-0.155346	0.60369	0.437174	0.543486	n.s.
Btk	-1.07906	19.6595	9.25401e-06	6.09873e-05	n.s.
Btla	-0.985547	4.90486	0.0267813	0.0512216	n.s.
Btnl1	29.3608	8.22534e-07	0.999276	1	n.s.
Btnl2	55.0801	0	1	1	n.s.
C1qa	-0.876962	15.6694	7.54348e-05	0.000322366	n.s.
C1qb	-0.957491	16.3688	5.2137e-05	0.000239655	n.s.
C1qbp	0.264854	5.5496	0.0184849	0.0370376	n.s.
C1ra	-0.909138	9.96644	0.0015942	0.00438204	n.s.
C1s	-0.846193	7.36351	0.00665609	0.0153574	n.s.
C2	-0.923424	8.07498	0.00448807	0.010911	n.s.
C3	-0.709097	4.13889	0.0419088	0.0744289	n.s.
C4a	-0.738963	2.92155	0.0874041	0.137781	n.s.
C4bp	-23.6682	3.20854	0.073255	0.118904	n.s.
C6	-0.996238	2.26709	0.132148	0.197499	n.s.
C7	-31.7914	6.00111e-07	0.999382	1	n.s.
C8a	-361.028	2.87193e-07	0.999572	1	n.s.
C8b	-18.5135	0.0228	0.879978	0.990428	n.s.
C8g	-66.2244	3.94173	0.0471024	0.0817937	n.s.
C9	181.855	0	1	1	n.s.
Camp	-158.138	3.33389e-07	0.999539	1	n.s.
Card9	-0.628528	5.15734	0.0231483	0.045077	n.s.
Casp1	-1.06622	18.2423	1.94514e-05	0.000111999	n.s.
Casp2	0.12134	0.502832	0.478258	0.586563	n.s.
Casp3	0.345326	9.59444	0.00195168	0.00523318	n.s.
Casp8	-0.15149	1.74835	0.186084	0.265765	n.s.
Ccbp2	-28.0575	2.83633	0.0921547	0.144437	n.s.
Ccl11	-0.605891	2.84367	0.0917344	0.144192	n.s.
Ccl12	-1.20177	13.825	0.000200649	0.000767516	n.s.
Ccl19	-1.49434	5.30854	0.0212212	0.0419061	n.s.
Ccl2	-1.70346	25.3098	4.88223e-07	5.56371e-06	n.s.
Ccl20	-0.167715	0.108946	0.741348	0.858634	n.s.
Ccl22	-1.02836	6.26872	0.0122888	0.0256563	n.s.
Ccl24	-1.74964	7.78998	0.00525369	0.0125492	n.s.
Ccl25	0.0305042	0.132633	0.715717	0.831204	n.s.
Ccl26	7.91455	0	1	1	n.s.
Ccl3	-1.44784	11.2307	0.000804564	0.00239183	n.s.
Ccl4	-1.64895	7.00861	0.00811187	0.0182601	n.s.
Ccl5	-1.6303	19.8887	8.20847e-06	5.54325e-05	n.s.
Ccl6	-0.954847	8.21715	0.00414963	0.0101787	n.s.
Ccl7	-2.11249	32.9793	9.3146e-09	2.21525e-07	2.21525e-07
Ccl8	-1.39126	11.1698	0.000831404	0.00243197	n.s.
Ccl9	-1.26189	16.3319	5.31627e-05	0.00024033	n.s.
Ccr10	-1.64974	3.71474	0.0539339	0.0910551	n.s.
Ccr2	-1.4448	13.5884	0.000227582	0.000841131	n.s.
Ccr3	-1.16127	2.56631	0.109162	0.168202	n.s.
Ccr4	-132.302	1.34098	0.246862	0.336741	n.s.
Ccr5	-1.29905	28.4746	9.49355e-08	1.57363e-06	n.s.
Ccr6	216.379	5.80612e-07	0.999392	1	n.s.
Ccr7	-0.956177	4.74853	0.0293233	0.0555011	n.s.
Ccr8	1106.35	4.22803e-07	0.999481	1	n.s.
Ccr9	-22.8002	15.8777	6.75691e-05	0.000295682	0.000295682
Ccrl1	-24.2245	47.5407	5.38725e-12	3.01666e-10	3.01666e-10
Ccrl2	-2.1862	6.68343	0.00973132	0.0212921	0.0212921
Cd109	-1.34966	5.35084	0.0207123	0.0410911	n.s.
Cd14	-0.577432	12.8596	0.000335753	0.00113368	n.s.
Cd160	-73.5563	0.0645993	0.799369	0.91633	n.s.
Cd163	-1.21289	6.13588	0.0132465	0.0273428	n.s.
Cd164	-0.485399	19.441	1.03757e-05	6.75657e-05	n.s.
Cd19	-35.6918	4.96017	0.0259377	0.050134	n.s.
Cd1d1	-1.06353	14.0792	0.00017527	0.000675162	n.s.
Cd2	-1.6183	47.9475	4.37794e-12	2.99342e-10	n.s.
Cd209g	-1.88018	13.2497	0.000272623	0.000981086	n.s.
Cd22	-1.76291	17.1021	3.54226e-05	0.000173001	n.s.
Cd226	-1.64034	14.2087	0.000163609	0.000639245	n.s.
Cd244	-0.938251	6.83912	0.00891825	0.0197501	n.s.
Cd247	-1.42799	16.9915	3.75474e-05	0.000181756	n.s.
Cd24a	-0.141245	1.61248	0.204143	0.28706	n.s.
Cd27	-4.21539	75.7555	0	0	0
Cd274	-1.12886	12.4911	0.00040889	0.00134737	n.s.
Cd28	-22.4764	0.532378	0.465609	0.572333	n.s.
Cd34	-0.742744	6.49881	0.0107947	0.0232468	n.s.
Cd36	-1.23343	5.15308	0.0232052	0.045077	n.s.
Cd3d	-1.47751	45.9945	1.18585e-11	4.91807e-10	n.s.
Cd3e	-1.64978	36.1648	1.81313e-09	4.72276e-08	n.s.
Cd3eap	-0.377956	2.51634	0.112672	0.172638	n.s.
Cd4	-2.32273	47.4948	5.51492e-12	3.01666e-10	3.01666e-10
Cd40	-1.44652	15.7205	7.34234e-05	0.000318751	n.s.
Cd40lg	-1.8111	4.52455	0.0334118	0.0611247	n.s.
Cd44	0.128603	0.977567	0.3228	0.42242	n.s.
Cd46	-22.6285	1.48689	0.222699	0.309965	n.s.
Cd48	-1.17173	27.794	1.34942e-07	1.94246e-06	n.s.
Cd5	-3.51752	25.775	3.8363e-07	4.64933e-06	4.64933e-06
Cd53	-1.52929	19.9076	8.12765e-06	5.54325e-05	n.s.
Cd55	-1.68306	23.5815	1.19733e-06	1.14902e-05	n.s.
Cd59b	46.3814	0	1	1	n.s.
Cd6	-4.1154	46.1092	1.11841e-11	4.91807e-10	4.91807e-10
Cd69	-2.76216	12.0555	0.000516393	0.00163276	0.00163276
Cd7	-1.57609	20.4642	6.07581e-06	4.49117e-05	n.s.
Cd74	-0.756756	6.60952	0.0101435	0.0221056	n.s.
Cd79a	58.133	5.34517e-07	0.999417	1	n.s.
Cd79b	-16.143	4.73778	0.0295071	0.0556566	n.s.
Cd80	-0.939185	8.94133	0.00278789	0.00729655	n.s.
Cd81	-0.093304	0.72895	0.393224	0.494467	n.s.
Cd82	0.0538904	0.191872	0.661363	0.781351	n.s.
Cd83	-1.78584	14.1434	0.000169394	0.000657151	n.s.
Cd86	-0.961018	18.0437	2.15893e-05	0.000120504	n.s.
Cd8a	-0.682349	7.14375	0.00752256	0.017074	n.s.
Cd8b1	-5.17544	15.5039	8.23336e-05	0.000346434	0.000346434
Cd9	-0.00524284	0.00255163	0.959713	1	n.s.
Cd96	-27.0468	3.87002	0.0491559	0.0850895	n.s.
Cd97	0.04623	0.147044	0.701376	0.819771	n.s.
Cd99	-0.118679	0.70902	0.399769	0.501546	n.s.
Cdh5	-0.751616	13.4552	0.000244325	0.000890972	n.s.
Cdkn1a	-1.04427	13.6111	0.000224848	0.000838344	n.s.
Ceacam1	-0.405047	0.746501	0.387586	0.489168	n.s.
Cebpb	-0.943321	29.865	4.63189e-08	8.7367e-07	n.s.
Cfb	-0.688863	11.3733	0.000745093	0.00225175	n.s.
Cfd	-1.33006	1.33679	0.247601	0.33691	n.s.
Cfh	-0.513399	4.62156	0.0315725	0.0585429	n.s.
Cfi	0.216424	0.227604	0.633306	0.753083	n.s.
Cfp	-1.2284	23.1528	1.49623e-06	1.38718e-05	n.s.
Chuk	0.0213482	0.0468808	0.828583	0.942276	n.s.
Ciita	-0.442011	1.39044	0.238331	0.326737	n.s.
Cish	-0.884078	7.32541	0.00679866	0.0155601	n.s.
Clec4a4	-13.9043	2.03918e-07	0.99964	1	n.s.
Clec4e	-1.55565	11.6385	0.000645993	0.00197407	n.s.
Clec5a	-0.789977	4.78125	0.0287712	0.0546454	n.s.
Clu	0.290384	2.46457	0.11644	0.177912	n.s.
Cmklr1	-0.723312	13.0285	0.000306788	0.00105138	n.s.
Cr2	-21.6669	2.79979	0.0942766	0.147341	n.s.
Cradd	-0.0523911	0.0541931	0.815921	0.92981	n.s.
Crlf2	-0.455729	7.65095	0.00567425	0.0133785	n.s.
Csf1	-0.692298	18.3166	1.87071e-05	0.00010886	n.s.
Csf1r	-1.10941	29.6906	5.06798e-08	9.24061e-07	n.s.
Csf2	-0.823487	6.86332	0.0087983	0.0195637	n.s.
Csf2rb	-1.16894	18.0716	2.12753e-05	0.000119975	n.s.
Csf3r	-1.74605	22.1619	2.50599e-06	2.17583e-05	n.s.
Ctla4	-1.66586	30.5626	3.23259e-08	6.80087e-07	n.s.
Ctnnb1	0.204963	3.2282	0.0723803	0.118185	n.s.
Ctsc	-0.948244	25.0515	5.58194e-07	6.10664e-06	n.s.
Ctsg	-1.93191	2.7678	0.0961783	0.149885	n.s.
Ctss	-0.981392	28.1205	1.13995e-07	1.73208e-06	n.s.
Cul9	-22.3888	18.3719	1.81721e-05	0.000106883	0.000106883
Cx3cl1	0.188046	0.782823	0.376279	0.478662	n.s.
Cx3cr1	0.378762	0.952935	0.328973	0.427431	n.s.
Cxcl1	-3.45741	10.7707	0.00103121	0.0029688	0.0029688
Cxcl10	-0.43717	1.44659	0.229075	0.316425	n.s.
Cxcl11	-0.481175	1.03928	0.307989	0.407091	n.s.
Cxcl12	-1.38479	13.0239	0.000307534	0.00105138	n.s.
Cxcl13	-1.73706	4.04117	0.0444031	0.0782863	n.s.
Cxcl15	-15.437	1.39084	0.238264	0.326737	n.s.
Cxcl3	-1.23332	4.14006	0.0418798	0.0744289	n.s.
Cxcl9	-0.538815	1.79808	0.179945	0.258346	n.s.
Cxcr1	-23.7835	6.16789	0.013009	0.0269542	0.0269542
Cxcr2	-1.68985	8.5041	0.00354348	0.00881037	n.s.
Cxcr3	-3.08907	41.1834	1.38594e-10	4.21173e-09	4.21173e-09
Cxcr4	-0.930682	21.8939	2.88146e-06	2.46275e-05	n.s.
Cxcr5	92.9781	0	1	1	n.s.
Cxcr6	-1.81998	43.7027	3.8225e-11	1.39394e-09	n.s.
Cybb	-0.773097	14.46	0.000143167	0.000563399	n.s.
Ddx58	-0.329489	3.54785	0.0596225	0.0985303	n.s.
Defb1	-30.1568	4.28974	0.0383429	0.068992	n.s.
Defb14	-25.5591	3.82934	0.0503628	0.0866303	n.s.
Dpp4	-1.23108	3.741	0.0530925	0.0901913	n.s.
Ebi3	-0.745546	9.08175	0.00258173	0.00682226	n.s.
Emr1	-1.33267	19.2788	1.12951e-05	7.1842e-05	n.s.
Entpd1	-1.0837	41.1912	1.38046e-10	4.21173e-09	n.s.
Eomes	-1.2618	14.5928	0.000133423	0.000531036	n.s.
Ets1	-0.279457	6.5172	0.0106836	0.0230986	n.s.
Fadd	0.0758093	0.107963	0.742475	0.858634	n.s.
Fas	-0.812191	8.70606	0.00317153	0.00806897	n.s.
Fasl	-3.26444	17.9049	2.3222e-05	0.000125767	0.000125767
Fcamr	-32.2253	3.72965	0.0534547	0.0905255	n.s.
Fcer1a	-1.68404	15.4449	8.49443e-05	0.000354691	n.s.
Fcer1g	-1.16322	35.2525	2.89606e-09	7.20066e-08	n.s.
Fcgr1	-1.21734	20.6175	5.60802e-06	4.20217e-05	n.s.
Fcgr2b	-1.05956	28.7122	8.39711e-08	1.43538e-06	n.s.
Fcgr3	-1.03485	27.3646	1.68485e-07	2.26686e-06	n.s.
Fcgr4	-0.834715	14.8311	0.00011758	0.000479971	n.s.
Fcgrt	-1.18622	12.3718	0.000435876	0.00141079	n.s.
Fkbp5	0.22823	0.535754	0.464198	0.571883	n.s.
Fn1	-0.251928	1.80083	0.179613	0.258346	n.s.
Folr4	-18.767	2.20471	0.13759	0.204515	n.s.
Foxp3	-20.5581	11.8429	0.000578827	0.0017888	0.0017888
Frmpd4	112.049	0	1	1	n.s.
Fyn	-0.682671	27.2302	1.80616e-07	2.31469e-06	n.s.
Gata3	-0.918	6.41469	0.011318	0.0238494	n.s.
Gfi1	-28.9832	0	1	1	n.s.
Gm10499	-0.321899	1.70439	0.191715	0.271679	n.s.
Gp1bb	-26.3029	0	1	1	n.s.
Gpi1	0.204875	0.284943	0.593479	0.710357	n.s.
Gpr183	-20.5677	61.0431	5.55112e-15	7.59115e-13	7.59115e-13
Gpr44	5.15586	1.11838e-06	0.999156	1	n.s.
Gzma	-2.4586	37.9183	7.37707e-10	2.12382e-08	2.12382e-08
Gzmb	-1.79248	67.2784	2.22045e-16	4.04861e-14	n.s.
H2-Aa	-0.801783	7.35651	0.00668202	0.0153574	n.s.
H2-Ab1	-0.779476	7.58031	0.00590091	0.0138532	n.s.
H2-DMa	-0.446576	3.11335	0.0776531	0.125299	n.s.
H2-DMb2	-0.345765	0.771798	0.379662	0.481844	n.s.
H2-Ea-ps	31.8519	2.89746e-07	0.999571	1	n.s.
H2-Eb1	-0.851851	7.50776	0.00614337	0.0143136	n.s.
H2-K1	-0.383837	4.71717	0.0298628	0.0559416	n.s.
H2-Ob	-16.6241	2.3666	0.123957	0.188346	n.s.
H2-Q10	-2.3698	51.4298	7.42073e-13	5.79877e-11	5.79877e-11
H60a	-103.272	0	1	1	n.s.
Hamp	-19.6051	0.214852	0.642991	0.762941	n.s.
Hc	0.154902	0.0192754	0.88958	0.999179	n.s.
Hcst	-3.00784	43.5682	4.09435e-11	1.39975e-09	1.39975e-09
Hfe	-1.15076	21.4444	3.64238e-06	2.92998e-05	n.s.
Hif1a	-0.545606	18.6934	1.53512e-05	9.22757e-05	n.s.
Hlx	-0.905351	20.128	7.24284e-06	5.13302e-05	n.s.
Icam1	-0.06004	0.170506	0.679662	0.797801	n.s.
Icam2	-0.79907	17.7307	2.54486e-05	0.000132575	n.s.
Icam4	-20.1517	2.2416	0.134342	0.200231	n.s.
Icam5	-8.47733	0	1	1	n.s.
Icos	-2.03248	47.0821	6.80755e-12	3.38521e-10	3.38521e-10
Icosl	-0.513193	3.6205	0.0570718	0.0951776	n.s.
Ifi204	-0.718455	9.65096	0.00189253	0.00509957	n.s.
Ifi35	-0.121197	0.627622	0.428229	0.534797	n.s.
Ifih1	-0.296912	2.62388	0.105266	0.163118	n.s.
Ifit2	-0.988184	7.71262	0.0054836	0.0130414	n.s.
Ifitm1	-1.00181	12.0266	0.000524461	0.00164874	n.s.
Ifna1	52.478	6.68049e-07	0.999348	1	n.s.
Ifna2	31.9996	1.27842e-06	0.999098	1	n.s.
Ifnar1	-0.553478	23.8	1.06883e-06	1.08269e-05	n.s.
Ifnar2	-0.64215	27.3483	1.69911e-07	2.26686e-06	n.s.
Ifnb1	-136.451	0	1	1	n.s.
Ifng	-1.78544	3.67933	0.055091	0.0927224	n.s.
Ifngr1	-0.363867	10.5877	0.00113844	0.00322655	n.s.
Ifngr2	-0.0659282	0.318245	0.572664	0.686946	n.s.
Igf2r	-0.250819	2.34017	0.126076	0.191035	n.s.
Ikbkap	0.222947	1.53326	0.215624	0.302426	n.s.
Ikbkb	-0.136234	0.879502	0.348338	0.447279	n.s.
Ikbke	-0.779674	11.2937	0.000777692	0.00232458	n.s.
Ikbkg	-0.182857	1.23519	0.266401	0.359806	n.s.
Ikzf1	-1.48123	19.0185	1.29457e-05	8.04695e-05	n.s.
Ikzf2	-0.760735	11.1064	0.000860289	0.00250308	n.s.
Ikzf3	-1.64568	10.8371	0.000994847	0.00287927	n.s.
Ikzf4	-0.3258	0.858459	0.35417	0.452643	n.s.
Il10	-146.861	4.68069	0.0305034	0.056753	n.s.
Il10ra	-1.00082	18.1039	2.09176e-05	0.000119187	n.s.
Il10rb	-0.694875	25.1131	5.40647e-07	6.03539e-06	n.s.
Il11ra1	-1.04467	5.94236	0.0147812	0.0302821	n.s.
Il12a	-4.41716	3.02487	0.0819966	0.131531	n.s.
Il12b	-38.7232	0.920621	0.337312	0.436193	n.s.
Il12rb1	-0.742989	1.9768	0.159728	0.233613	n.s.
Il12rb2	-2.86326	14.5911	0.000133545	0.000531036	0.000531036
Il13	-1.83341	2.31931	0.127777	0.193077	n.s.
Il13ra1	-0.277409	5.15582	0.0231685	0.045077	n.s.
Il15	-0.807862	3.80773	0.0510165	0.0874797	n.s.
Il15ra	-1.33702	27.8724	1.29588e-07	1.9158e-06	n.s.
Il16	-1.47808	16.7162	4.34091e-05	0.000204285	n.s.
Il17a	113.286	6.04796e-07	0.999379	1	n.s.
Il17b	35.3399	0.135493	0.712803	0.829582	n.s.
Il17f	-1.1431	3.96328	0.0465031	0.0810101	n.s.
Il17ra	-0.670954	16.3474	5.27297e-05	0.00024033	n.s.
Il17rb	-39.8976	1.60272e-06	0.99899	1	n.s.
Il17re	-1.33371	3.84599	0.0498651	0.0860449	n.s.
Il18	-0.593862	7.11425	0.00764736	0.0172856	n.s.
Il18r1	0.0420205	0.02491	0.874592	0.986395	n.s.
Il18rap	0.296638	2.31301	0.128296	0.193327	n.s.
Il19	-23.3462	2.29651	0.129665	0.194854	n.s.
Il1a	-1.02355	11.8903	0.000564271	0.00175373	n.s.
Il1b	-1.44117	13.0769	0.000298964	0.00104829	n.s.
Il1r1	-0.567383	17.986	2.22541e-05	0.00012296	n.s.
Il1r2	-0.663998	8.68395	0.00321024	0.00812964	n.s.
Il1rap	-1.35275	16.0718	6.09865e-05	0.000271217	n.s.
Il1rl1	-1.55023	10.6464	0.00110286	0.003142	n.s.
Il1rl2	-1.04112	9.71762	0.0018251	0.00496681	n.s.
Il1rn	-1.04515	28.2527	1.06468e-07	1.66394e-06	n.s.
Il2	-135.688	6.04966	0.013909	0.0286023	0.0286023
Il20	-34.9663	0	1	1	n.s.
Il21	-70.2622	7.506	0.00614937	0.0143136	0.0143136
Il21r	-1.3424	8.90422	0.00284513	0.00741088	n.s.
Il22	12.5231	1.40558e-06	0.999054	1	n.s.
Il22ra2	-17.7265	0.00161916	0.967903	1	n.s.
Il23a	-241.059	1.9552	0.162028	0.236344	n.s.
Il23r	-39.8914	8.09766e-07	0.999282	1	n.s.
Il25	-261.437	1.47054e-06	0.999032	1	n.s.
Il27	-3.04314	4.50958	0.0337055	0.0614564	n.s.
Il27ra	-0.905944	13.0638	0.000301061	0.00104892	n.s.
Il28a	-113.744	0	1	1	n.s.
Il2ra	-1.40598	24.5871	7.10271e-07	7.4715e-06	n.s.
Il2rb	-1.05304	32.1827	1.40337e-08	3.19852e-07	n.s.
Il2rg	-0.923454	18.8779	1.39356e-05	8.56493e-05	n.s.
Il3	-145.326	4.52651	0.0333736	0.0611247	n.s.
Il33	-0.138327	0.278148	0.597917	0.714107	n.s.
Il4	-4.21931	12.9921	0.000312804	0.00106276	0.00106276
Il4ra	-1.0865	68.0192	1.11022e-16	3.03646e-14	n.s.
Il5	-30.0061	8.7825	0.00304134	0.00781039	0.00781039
Il6	-2.17215	7.4346	0.00639816	0.0148296	0.0148296
Il6ra	-0.787113	14.7929	0.000119985	0.000486163	n.s.
Il6st	-0.788	20.4369	6.16302e-06	4.49489e-05	n.s.
Il7	-0.0325062	0.0672681	0.795357	0.913992	n.s.
Il7r	-1.02025	11.7812	0.000598317	0.00183865	n.s.
Il9	-89.7242	1.68763e-06	0.998963	1	n.s.
Ilf3	0.454556	10.7551	0.00103995	0.00297829	n.s.
Irak1	-0.0897552	0.435542	0.509282	0.621824	n.s.
Irak2	-0.592299	13.6074	0.000225295	0.000838344	n.s.
Irak3	-0.796673	17.954	2.26304e-05	0.000123788	n.s.
Irak4	-0.333694	6.97917	0.00824639	0.0184868	n.s.
Irf1	-0.40241	5.43904	0.0196915	0.0393112	n.s.
Irf3	-18.0902	1.78197	0.181908	0.260481	n.s.
Irf4	-19.2845	8.97356	0.00273915	0.00720343	0.00720343
Irf5	-0.927772	19.7149	8.98993e-06	5.99694e-05	n.s.
Irf7	-1.04957	6.48319	0.0108899	0.0232755	n.s.
Irf8	-0.688763	12.6706	0.000371449	0.00123892	n.s.
Irgm1	-0.274697	1.46033	0.226878	0.314183	n.s.
Itga2b	-169.184	10.2997	0.00133054	0.00369445	0.00369445
Itga4	-0.922457	5.75407	0.0164505	0.0333279	n.s.
Itga5	-0.52634	6.45215	0.0110818	0.0234952	n.s.
Itga6	0.209527	3.4119	0.064728	0.106325	n.s.
Itgal	-0.976769	20.6329	5.56312e-06	4.20217e-05	n.s.
Itgam	-0.979468	15.687	7.47343e-05	0.000321887	n.s.
Itgax	-0.278806	2.03468	0.153746	0.226073	n.s.
Itgb1	0.116717	1.02882	0.310436	0.408193	n.s.
Itgb2	-0.888575	17.8099	2.44115e-05	0.000129642	n.s.
Itln1	37.3447	0	1	1	n.s.
Jak1	-0.393559	12.6916	0.000367292	0.00123257	n.s.
Jak2	-0.475163	14.894	0.000113724	0.000467724	n.s.
Jak3	-0.376223	7.20686	0.00726256	0.0165526	n.s.
Kir3dl1	-107.668	0	1	1	n.s.
Kir3dl2	-39.4262	1.46458	0.226202	0.314042	n.s.
Kit	-76.4382	5.73273	0.0166515	0.0336103	0.0336103
Klra1	198.411	3.01533e-07	0.999562	1	n.s.
Klra21	-1791.64	0	1	1	n.s.
Klra4	0.1683	0.319892	0.571672	0.686946	n.s.
Klra5	-0.410067	0.955872	0.328229	0.427431	n.s.
Klra6	-2.40922	4.7223	0.029774	0.0559416	n.s.
Klra7	-1.42557	11.1959	0.000819773	0.00241797	n.s.
Klra8	-1.61173	21.4859	3.56449e-06	2.91011e-05	n.s.
Klrb1	158.564	1.31938e-07	0.99971	1	n.s.
Klrc1	-0.583913	8.51873	0.00351509	0.0087797	n.s.
Klrc2	-1.26758	1.91152	0.166794	0.242007	n.s.
Klrc3	-19.6606	1.54631e-06	0.999008	1	n.s.
Klrd1	-0.582455	5.64524	0.0175029	0.0351988	n.s.
Klrk1	-0.913936	8.70748	0.00316906	0.00806897	n.s.
Lair1	-0.785616	8.79472	0.00302103	0.00779484	n.s.
Lck	-1.28793	29.3642	5.99758e-08	1.05828e-06	n.s.
Lcp2	-0.00991999	0	1	1	n.s.
Lef1	-29.7557	4.60883	0.0318077	0.0585819	n.s.
Lif	-0.872052	13.4718	0.000242172	0.000889048	n.s.
Lilra5	-0.81475	1.38635	0.239023	0.326863	n.s.
Lilra6	-2.48587	8.36444	0.00382634	0.00947062	0.00947062
Lilrb3	-1.35222	18.8214	1.43546e-05	8.72442e-05	n.s.
Lilrb4	-1.05443	25.6968	3.99486e-07	4.64933e-06	n.s.
Litaf	-0.269721	5.89459	0.0151874	0.0309983	n.s.
Lta	-0.713864	0.547417	0.459375	0.567624	n.s.
Ltb	-1.41019	28.2615	1.05985e-07	1.66394e-06	n.s.
Ltb4r1	-2.28259	23.0885	1.54712e-06	1.41046e-05	1.41046e-05
Ltb4r2	-21.5912	0.150958	0.697621	0.817128	n.s.
Ltbr	-0.122176	1.09274	0.295866	0.395693	n.s.
Ltf	263.095	0	1	1	n.s.
Ly86	-0.913599	9.68121	0.00186162	0.00504111	n.s.
Ly96	-0.336161	4.02497	0.0448315	0.0785988	n.s.
Maf	-1.41769	24.3327	8.10515e-07	8.36513e-06	n.s.
Map4k1	-0.618342	1.29572	0.254996	0.346111	n.s.
Map4k2	-0.528716	3.56955	0.0588484	0.0975457	n.s.
Map4k4	-0.091702	0.546617	0.459703	0.567624	n.s.
Mapk1	-0.0443876	0.181708	0.669909	0.788106	n.s.
Mapk11	-0.666071	0.988097	0.320208	0.420033	n.s.
Mapk14	-0.234297	3.65113	0.056031	0.0940153	n.s.
Mapkapk2	-0.289363	6.21742	0.0126499	0.0263099	n.s.
Marco	-29.4741	4.29494	0.038226	0.068992	n.s.
Masp1	-2.0213	11.5843	0.000665099	0.00202116	0.00202116
Masp2	-62.9346	1.1608e-06	0.99914	1	n.s.
Mbl2	73.1583	3.02344e-07	0.999561	1	n.s.
Mbp	-2.50236	4.90803	0.0267321	0.0512216	n.s.
Mif	-0.133559	1.27654	0.258543	0.350057	n.s.
Mme	-3.53091	11.3359	0.00076025	0.00228493	0.00228493
Mr1	-0.367116	1.86724	0.171792	0.248599	n.s.
Ms4a1	-0.221123	0.0820569	0.774529	0.891931	n.s.
Msr1	-0.78492	21.7953	3.03341e-06	2.51406e-05	n.s.
Muc1	0.256735	1.07006	0.300932	0.400511	n.s.
Mx1	-0.648707	4.36861	0.0366069	0.0665247	n.s.
Myd88	-0.470234	8.01883	0.00462935	0.0112047	n.s.
Ncam1	0.266709	5.15055	0.023239	0.045077	n.s.
Ncf4	-0.838294	13.7396	0.000209984	0.000797649	n.s.
Nfatc1	-0.267569	1.52575	0.216752	0.303231	n.s.
Nfatc2	-1.89355	22.4379	2.17052e-06	1.92989e-05	n.s.
Nfatc3	0.137368	1.14633	0.284319	0.383061	n.s.
Nfil3	-1.0552	30.3224	3.65871e-08	7.41227e-07	n.s.
Nfkb1	-0.196838	2.96727	0.0849651	0.135104	n.s.
Nfkb2	-0.120643	1.09808	0.294688	0.395084	n.s.
Nfkbia	-0.750021	17.1695	3.41885e-05	0.000168479	n.s.
Nfkbiz	-0.590983	16.0209	6.26477e-05	0.000276357	n.s.
Nod2	-1.77828	16.0903	6.03924e-05	0.000270776	n.s.
Nos2	-0.879356	6.53446	0.0105805	0.0229663	n.s.
Notch1	-0.267128	2.27669	0.131332	0.196818	n.s.
Notch2	-0.172525	2.14947	0.142619	0.211416	n.s.
Nox1	-18.3323	9.02018e-07	0.999242	1	n.s.
Nox3	-50.8331	3.19579e-07	0.999549	1	n.s.
Nox4	-0.770935	3.1837	0.074376	0.120366	n.s.
Npc1	-0.267182	2.92964	0.0869667	0.137488	n.s.
Nt5e	-0.15428	1.03876	0.308109	0.407091	n.s.
Pax5	15.2462	0	1	1	n.s.
Pdcd1	-1.54526	12.4212	0.000424477	0.00139035	n.s.
Pdcd1lg2	-1.64374	13.6897	0.000215629	0.00081344	n.s.
Pdcd2	0.181672	0.863207	0.352843	0.452002	n.s.
Pdgfb	-0.0398776	0.13607	0.71222	0.829582	n.s.
Pdgfrb	-0.317508	0.608984	0.43517	0.542228	n.s.
Pecam1	-0.805733	21.8018	3.02319e-06	2.51406e-05	n.s.
Phlpp1	0.0064475	0.0051056	0.943037	1	n.s.
Phlpp2	-0.00365875	0.0636995	0.800742	0.91633	n.s.
Pigr	-1.97254	54.6097	1.46994e-13	1.34009e-11	n.s.
Pla2g2a	-8.20203	1.40052e-07	0.999701	1	n.s.
Pla2g2e	-20.5733	3.40525	0.0649895	0.106435	n.s.
Plau	-0.651915	8.65841	0.00325555	0.0082064	n.s.
Plaur	-0.341485	6.28309	0.0121895	0.0255466	n.s.
Pml	-0.261749	4.06916	0.0436731	0.0773113	n.s.
Pou2f2	-2.14715	16.8882	3.96472e-05	0.000190237	0.000190237
Pparg	0.152242	0.423932	0.514982	0.627383	n.s.
Ppbp	-1.34726	23.35	1.35046e-06	1.27362e-05	n.s.
Prdm1	-0.807181	4.61501	0.0316934	0.0585685	n.s.
Prf1	-2.02219	9.43743	0.00212601	0.00567281	0.00567281
Prim1	0.292031	5.34907	0.0207334	0.0410911	n.s.
Prkcd	-0.455009	14.5851	0.000133972	0.000531036	n.s.
Psmb10	-0.162893	0.490303	0.483792	0.592023	n.s.
Psmb11	29.615	0	1	1	n.s.
Psmb5	0.0512726	0.209228	0.647373	0.766479	n.s.
Psmb7	0.117776	1.1384	0.285991	0.384366	n.s.
Psmb9	-0.451864	3.03127	0.081674	0.131399	n.s.
Psmc2	0.0982364	0.754361	0.385099	0.487614	n.s.
Psmd7	-0.0246286	0.0572448	0.810905	0.926023	n.s.
Ptafr	-1.38525	20.8847	4.87783e-06	3.81168e-05	n.s.
Ptger4	-0.509279	2.70345	0.100131	0.155602	n.s.
Ptgs2	-0.832677	4.91733	0.0265885	0.051211	n.s.
Ptk2	0.31491	6.70049	0.00963867	0.0211741	n.s.
Ptpn2	-0.141803	1.03876	0.308109	0.407091	n.s.
Ptpn22	-0.618112	9.8174	0.00172869	0.00472796	n.s.
Ptpn6	-0.918695	16.4023	5.12226e-05	0.000237447	n.s.
Ptprc	-1.13538	22.4229	2.18745e-06	1.92989e-05	n.s.
Rae1	0.104637	0.788396	0.374585	0.477618	n.s.
Rag1	-25.1804	6.48267	0.0108931	0.0232755	0.0232755
Rag2	22.8294	0	1	1	n.s.
Rela	-0.0221291	0.0132671	0.9083	1	n.s.
Relb	-0.31117	6.46939	0.0109748	0.0233588	n.s.
Rorc	-2.16798	7.891	0.00496813	0.0119717	0.0119717
Runx1	-0.0663875	0.384805	0.535043	0.647497	n.s.
Runx3	-2.16075	20.1079	7.31948e-06	5.13302e-05	5.13302e-05
S100a8	-1.65333	10.2249	0.00138559	0.00382785	n.s.
S100a9	-1.90206	15.0981	0.000102068	0.000422962	n.s.
Sele	-63.8042	12.2967	0.000453756	0.00146003	0.00146003
Sell	-1.30251	13.175	0.000283708	0.00100121	n.s.
Selplg	69.0786	0	1	1	n.s.
Serping1	-0.833796	10.3856	0.00127002	0.00354438	n.s.
Sh2d1a	-2.99215	45.8777	1.25874e-11	4.91807e-10	4.91807e-10
Sigirr	0.746707	27.2159	1.8196e-07	2.31469e-06	n.s.
Ski	-0.227856	2.98291	0.084148	0.134588	n.s.
Slamf1	-54.5415	23.7414	1.10187e-06	1.09586e-05	1.09586e-05
Slamf7	-1.60707	30.1467	4.00566e-08	7.82534e-07	n.s.
Smad3	0.0883649	0.587655	0.443327	0.549887	n.s.
Smad5	0.0474883	0.181646	0.669962	0.788106	n.s.
Socs1	-0.944776	12.3994	0.000429477	0.00139836	n.s.
Socs3	-1.01234	21.0775	4.41079e-06	3.49667e-05	n.s.
Spn	-1.04865	19.2178	1.16623e-05	7.3325e-05	n.s.
Src	0.165336	2.14161	0.143351	0.211928	n.s.
Stat1	-0.503237	4.83323	0.0279163	0.0532064	n.s.
Stat2	-0.469031	1.73305	0.188022	0.267679	n.s.
Stat3	-0.53241	23.6741	1.14105e-06	1.11456e-05	n.s.
Stat4	-1.13451	5.75405	0.0164507	0.0333279	n.s.
Stat5a	-0.796699	17.4046	3.02099e-05	0.000153008	n.s.
Stat5b	-0.527975	17.238	3.29777e-05	0.000163989	n.s.
Stat6	-0.186702	2.40893	0.120645	0.183824	n.s.
Syk	-0.898794	18.3875	1.80233e-05	0.000106883	n.s.
Tagap	-1.15902	13.0442	0.000304224	0.00105138	n.s.
Tal1	-2.29755	12.1097	0.0005016	0.0015952	0.0015952
Tap1	-0.49978	3.64368	0.0562825	0.0941484	n.s.
Tapbp	-0.444258	8.12556	0.00436455	0.0106581	n.s.
Tbk1	-0.179888	1.84503	0.174362	0.251652	n.s.
Tbx21	-37.7494	8.57255	0.00341268	0.00856302	0.00856302
Tcf4	-0.231206	4.23846	0.0395179	0.0708731	n.s.
Tcf7	-0.174994	1.08415	0.29777	0.397269	n.s.
Tfrc	0.0250625	0.01036	0.918928	1	n.s.
Tgfb1	-0.398993	13.1993	0.000280052	0.00099473	n.s.
Tgfb2	-0.401781	3.76382	0.0523728	0.0892459	n.s.
Tgfb3	0.196475	0.947017	0.33048	0.428371	n.s.
Tgfbi	-0.966999	24.7133	6.65251e-07	7.13514e-06	n.s.
Tgfbr1	0.287472	4.6824	0.0304731	0.056753	n.s.
Tgfbr2	-0.606147	9.26619	0.00233423	0.00619817	n.s.
Thy1	-0.489303	6.80196	0.00910578	0.0200841	n.s.
Tigit	-0.412303	3.51416	0.0608465	0.10025	n.s.
Tirap	-0.21736	1.66236	0.197284	0.278849	n.s.
Tlr1	-1.65367	19.3278	1.1009e-05	7.0846e-05	n.s.
Tlr2	-1.23111	25.7303	3.92621e-07	4.64933e-06	n.s.
Tlr3	0.0382813	0.0179682	0.893367	1	n.s.
Tlr4	-0.773626	17.8837	2.34825e-05	0.000125931	n.s.
Tlr5	-0.913729	2.08243	0.149003	0.219688	n.s.
Tlr8	-1.13501	20.8474	4.97369e-06	3.83184e-05	n.s.
Tlr9	-0.803115	4.00333	0.0454105	0.0793596	n.s.
Tmem173	-0.641011	15.6181	7.75107e-05	0.000328669	n.s.
Tnf	-1.80038	13.41	0.000250283	0.000906653	n.s.
Tnfaip3	-0.639056	16.7037	4.36954e-05	0.000204285	n.s.
Tnfaip6	-1.3709	11.1904	0.000822197	0.00241797	n.s.
Tnfrsf11a	-0.645456	6.88636	0.0086856	0.0193919	n.s.
Tnfrsf13b	-0.703284	2.97689	0.0844614	0.134695	n.s.
Tnfrsf13c	-62.3267	4.56036e-07	0.999461	1	n.s.
Tnfrsf14	-0.994497	12.2146	0.000474171	0.00151679	n.s.
Tnfrsf17	-17.6	3.45024e-07	0.999531	1	n.s.
Tnfrsf1b	-0.805334	26.671	2.41215e-07	2.99874e-06	n.s.
Tnfrsf4	-1.06815	8.30415	0.00395546	0.00974611	n.s.
Tnfrsf8	-2.3859	4.0371	0.0445101	0.0782863	n.s.
Tnfrsf9	-0.347951	1.03235	0.309607	0.408084	n.s.
Tnfsf10	-0.473691	1.93694	0.164001	0.238587	n.s.
Tnfsf11	-1.59669	20.013	7.69161e-06	5.32571e-05	n.s.
Tnfsf12	-0.422664	7.65419	0.00566406	0.0133785	n.s.
Tnfsf13b	-16.1698	17.516	2.84903e-05	0.000145647	0.000145647
Tnfsf14	-1.44721	27.4588	1.60475e-07	2.25076e-06	n.s.
Tnfsf15	-26.8725	2.59645	0.107104	0.165496	n.s.
Tnfsf18	-122.352	0.388336	0.533175	0.646667	n.s.
Tnfsf8	-128.582	0.0156522	0.900437	1	n.s.
Tollip	-0.525552	17.7754	2.48574e-05	0.00013074	n.s.
Traf1	-0.275149	1.73006	0.188403	0.267679	n.s.
Traf2	0.149903	0.744838	0.388115	0.489168	n.s.
Traf3	-0.15067	0.903058	0.341963	0.441165	n.s.
Traf4	0.745713	10.5477	0.00116333	0.0032633	n.s.
Traf5	-0.733064	7.87219	0.00502008	0.0120438	n.s.
Traf6	-0.51267	10.5618	0.00115451	0.00325523	n.s.
Trem1	-0.849516	8.84949	0.0029317	0.0076002	n.s.
Trem2	-0.95626	12.654	0.000374757	0.00124238	n.s.
Trp53	0.0783864	0.420783	0.516547	0.627891	n.s.
Tslp	-28.8703	0	1	1	n.s.
Tyk2	-0.373577	2.95944	0.0853776	0.135367	n.s.
Tyrobp	-1.25922	59.3731	1.29896e-14	1.42106e-12	n.s.
Ube2l3	-0.019883	0.0385646	0.844314	0.954214	n.s.
Vcam1	0.337154	3.21265	0.0730713	0.118904	n.s.
Vtn	-11.1113	0.0398616	0.841752	0.953288	n.s.
Xbp1	-0.450356	16.7531	4.25718e-05	0.000202494	n.s.
Xcl1	0.856971	6.41185	0.0113361	0.0238494	n.s.
Xcr1	-2.83899	0.246656	0.61944	0.738199	n.s.
Zap70	-1.64296	20.2464	6.80828e-06	4.90017e-05	n.s.
Zbtb7b	-0.206776	2.52513	0.112046	0.17216	n.s.
Zeb1	-0.0816187	0.378405	0.538458	0.650191	n.s.

## Sheet: T1_mock_vs_mv
	logFC	lr	pvalue	qvalue	Significant
Abcb10	0.195173	0.784621	0.375732	0.887979	n.s.
Abcb1a	0.0462846	0.0992875	0.752686	1	n.s.
Abcf1	-0.0228976	0.0329757	0.855903	1	n.s.
Abl1	-0.116108	0.417269	0.518303	0.920175	n.s.
Adal	0.315097	0.706434	0.40063	0.897176	n.s.
Ahr	-0.0710723	0.248927	0.617832	0.939982	n.s.
Aicda	165.748	1.17889e-06	0.999134	1	n.s.
Aire	-91.9083	9.37417e-07	0.999227	1	n.s.
App	-0.0867903	0.617089	0.432131	0.897176	n.s.
Arhgdib	-0.348751	2.59689	0.107074	0.713402	n.s.
Atg16l1	-0.0237033	0.034533	0.852578	1	n.s.
Atm	-0.398691	0.805442	0.369471	0.887979	n.s.
B2m	-0.0499386	0.0389477	0.843552	1	n.s.
Batf	-0.330436	1.3109	0.252231	0.845496	n.s.
Batf3	-0.0569892	0.0175774	0.894526	1	n.s.
Bax	-0.180895	2.08879	0.148384	0.777481	n.s.
Bcap31	0.0481213	0.207813	0.648487	0.961308	n.s.
Bcl2	-0.0161309	0.00638151	0.936329	1	n.s.
Bcl3	-0.159297	0.592044	0.44163	0.897176	n.s.
Bcl6	-0.553987	5.30861	0.0212203	0.358572	n.s.
Bid	0.130085	0.801841	0.370543	0.887979	n.s.
Blnk	-1.23766	4.06832	0.0436947	0.500886	n.s.
Bst1	-0.396412	1.85176	0.173579	0.784692	n.s.
Bst2	0.0363358	0.0367436	0.847988	1	n.s.
Btk	-0.397479	2.37828	0.123033	0.747769	n.s.
Btla	-0.653406	2.02017	0.155222	0.777481	n.s.
Btnl1	0.275953	0	1	1	n.s.
Btnl2	-170.838	0	1	1	n.s.
C1qa	-0.199514	0.836263	0.360468	0.887979	n.s.
C1qb	-0.211857	0.827301	0.363054	0.887979	n.s.
C1qbp	0.0721402	0.413013	0.520444	0.920175	n.s.
C1ra	-0.0151669	0.00305879	0.955894	1	n.s.
C1s	-0.00999724	0.00107314	0.973867	1	n.s.
C2	0.151051	0.20285	0.65243	0.962358	n.s.
C3	0.0913335	0.0718344	0.788684	1	n.s.
C4a	0.0237912	0.0030596	0.955889	1	n.s.
C4bp	0.284314	0.0149425	0.902709	1	n.s.
C6	0.596129	0.772887	0.379325	0.887979	n.s.
C7	-23.8848	0	1	1	n.s.
C8a	-365.223	5.92949e-07	0.999386	1	n.s.
C8b	0.427637	0	1	1	n.s.
C8g	-44.9605	0.000995531	0.974829	1	n.s.
C9	99.7934	4.45044e-07	0.999468	1	n.s.
Camp	-132.906	7.7658e-07	0.999297	1	n.s.
Card9	-0.260727	0.698104	0.403422	0.897176	n.s.
Casp1	-0.296072	1.36084	0.243392	0.829282	n.s.
Casp2	-0.121085	0.422624	0.515631	0.920175	n.s.
Casp3	0.175054	2.26095	0.132673	0.755726	n.s.
Casp8	-0.0465729	0.153532	0.695182	0.987719	n.s.
Ccbp2	-5.72527	0.00023283	0.987826	1	n.s.
Ccl11	0.460454	1.62665	0.202167	0.807119	n.s.
Ccl12	-0.632434	3.85243	0.0496741	0.50318	n.s.
Ccl19	-0.193341	0.0964557	0.756125	1	n.s.
Ccl2	-0.394163	1.40972	0.235103	0.829282	n.s.
Ccl20	-0.545929	0.954486	0.32858	0.887979	n.s.
Ccl22	-0.0575435	0.0195886	0.888692	1	n.s.
Ccl24	-1.21768	3.9112	0.0479653	0.500886	n.s.
Ccl25	-0.14631	0.193708	0.659848	0.967659	n.s.
Ccl26	67.3292	0	1	1	n.s.
Ccl3	-0.600538	1.97657	0.159752	0.780218	n.s.
Ccl4	-0.530108	0.736336	0.390837	0.897176	n.s.
Ccl5	-0.294996	0.671832	0.412414	0.897176	n.s.
Ccl6	-0.187184	0.320761	0.571151	0.939982	n.s.
Ccl7	-0.677708	3.5236	0.0605008	0.544043	n.s.
Ccl8	-0.283457	0.493288	0.482464	0.9069	n.s.
Ccl9	-0.347487	1.27275	0.259252	0.849166	n.s.
Ccr10	0.0592914	0.0280658	0.866954	1	n.s.
Ccr2	-0.579686	2.30977	0.128563	0.753521	n.s.
Ccr3	0.387925	0.275223	0.599849	0.939982	n.s.
Ccr4	-102.312	0	1	1	n.s.
Ccr5	-0.568102	5.4786	0.0192507	0.357011	n.s.
Ccr6	43.5845	1.64079e-06	0.998978	1	n.s.
Ccr7	-0.27125	0.359389	0.548846	0.939587	n.s.
Ccr8	229.48	4.10095e-07	0.999489	1	n.s.
Ccr9	-20.4717	0.817444	0.365929	0.887979	n.s.
Ccrl1	-24.0693	7.11042	0.0076637	0.252866	n.s.
Ccrl2	-0.917496	1.87506	0.170896	0.784692	n.s.
Cd109	-1.32374	5.05395	0.0245698	0.373325	n.s.
Cd14	-0.0449672	0.0817448	0.774947	1	n.s.
Cd160	-52.557	2.03026e-06	0.998863	1	n.s.
Cd163	-0.264409	0.293948	0.587701	0.939982	n.s.
Cd164	-0.286573	6.63751	0.00998536	0.257022	n.s.
Cd19	-7.40112	5.26639e-06	0.998169	1	n.s.
Cd1d1	-0.056398	0.03937	0.842717	1	n.s.
Cd2	-0.588785	6.13125	0.0132813	0.302702	n.s.
Cd209g	-0.395019	0.649321	0.420355	0.897176	n.s.
Cd22	-0.987036	3.52129	0.0605854	0.544043	n.s.
Cd226	-0.495535	1.1546	0.282589	0.883292	n.s.
Cd244	-0.184772	0.244601	0.620902	0.939982	n.s.
Cd247	-0.592854	2.5796	0.108249	0.713402	n.s.
Cd24a	-0.0738265	0.441639	0.506332	0.914554	n.s.
Cd27	-2.83969	4.38495	0.0362576	0.48858	n.s.
Cd274	-0.282322	0.792689	0.373288	0.887979	n.s.
Cd28	-4.154	0.0466543	0.828991	1	n.s.
Cd34	-0.161043	0.308841	0.578393	0.939982	n.s.
Cd36	0.507678	0.885407	0.346725	0.887979	n.s.
Cd3d	-0.617721	7.31447	0.00684017	0.249438	n.s.
Cd3e	-0.309421	1.54935	0.213231	0.812682	n.s.
Cd3eap	0.0897781	0.102887	0.748392	1	n.s.
Cd4	-1.26954	10.4441	0.0012304	0.0841287	n.s.
Cd40	-0.339143	0.801718	0.37058	0.887979	n.s.
Cd40lg	-0.928005	0.555983	0.455883	0.903375	n.s.
Cd44	0.0888923	0.49914	0.479878	0.9069	n.s.
Cd46	1.98471	0	1	1	n.s.
Cd48	-0.273298	1.47927	0.223889	0.822659	n.s.
Cd5	-1.57319	1.81264	0.178192	0.794421	n.s.
Cd53	0.173629	0.144322	0.704021	0.99509	n.s.
Cd55	-0.716069	4.16618	0.0412386	0.500886	n.s.
Cd59b	28.0558	0	1	1	n.s.
Cd6	-2.36967	5.27512	0.0216323	0.358572	n.s.
Cd69	0.407042	0.369141	0.543473	0.938783	n.s.
Cd7	-0.413543	1.76203	0.184372	0.795623	n.s.
Cd74	-0.0858927	0.0871227	0.767867	1	n.s.
Cd79a	-22.1905	9.62688e-07	0.999217	1	n.s.
Cd79b	-17.5945	53.521	2.55795e-13	6.996e-11	6.996e-11
Cd80	0.0391147	0.0161374	0.898914	1	n.s.
Cd81	-0.204933	3.40137	0.0651425	0.556764	n.s.
Cd82	0.0383682	0.110738	0.739306	1	n.s.
Cd83	-0.26376	0.308586	0.578549	0.939982	n.s.
Cd86	-0.150618	0.411435	0.521242	0.920175	n.s.
Cd8a	-0.200111	0.611333	0.434286	0.897176	n.s.
Cd8b1	-3.94232	2.99416	0.0835654	0.660169	n.s.
Cd9	-0.00708598	0.0115706	0.914339	1	n.s.
Cd96	-25.3217	0.127005	0.721557	1	n.s.
Cd97	0.120826	1.02414	0.31154	0.887564	n.s.
Cd99	-0.0114325	0.0220402	0.88198	1	n.s.
Cdh5	-0.10903	0.285474	0.593135	0.939982	n.s.
Cdkn1a	-0.473743	2.83067	0.0924798	0.660169	n.s.
Ceacam1	-0.860521	3.05087	0.080694	0.6588	n.s.
Cebpb	-0.207518	1.44955	0.2286	0.822659	n.s.
Cfb	-0.165353	0.654544	0.418493	0.897176	n.s.
Cfd	0.627056	0.312297	0.576274	0.939982	n.s.
Cfh	0.108174	0.224936	0.635305	0.946898	n.s.
Cfi	-0.468977	1.07638	0.299508	0.884501	n.s.
Cfp	-0.145964	0.333837	0.563409	0.939587	n.s.
Chuk	0.0524503	0.20003	0.654696	0.962685	n.s.
Ciita	-0.0133018	0.0141511	0.905308	1	n.s.
Cish	-0.187214	0.300067	0.58384	0.939982	n.s.
Clec4a4	-50.4312	3.34966e-08	0.999854	1	n.s.
Clec4e	-0.107912	0.298482	0.584836	0.939982	n.s.
Clec5a	0.121954	1.204	0.272524	0.867533	n.s.
Clu	-0.142586	0.622834	0.429996	0.897176	n.s.
Cmklr1	0.195263	0.888892	0.345778	0.887979	n.s.
Cr2	-2.65688	0.111929	0.737959	1	n.s.
Cradd	-0.205415	0.758592	0.38377	0.893285	n.s.
Crlf2	-0.0523234	0.0977241	0.754578	1	n.s.
Csf1	-0.0409072	0.0626917	0.802291	1	n.s.
Csf1r	-0.288648	2.01962	0.155278	0.777481	n.s.
Csf2	-0.502563	2.13365	0.144097	0.777481	n.s.
Csf2rb	-0.460718	2.7713	0.0959681	0.664488	n.s.
Csf3r	-0.456091	1.38586	0.239105	0.829282	n.s.
Ctla4	-0.441294	19.2184	1.16584e-05	0.00106286	n.s.
Ctnnb1	0.0190268	0.0236928	0.877669	1	n.s.
Ctsc	-0.134722	0.52038	0.47068	0.903375	n.s.
Ctsg	1.89163	1.29033	0.255986	0.848633	n.s.
Ctss	-0.17002	1.00029	0.31724	0.887979	n.s.
Cul9	-19.4324	0.773225	0.379221	0.887979	n.s.
Cx3cl1	-0.00238076	0.000418811	0.983673	1	n.s.
Cx3cr1	-0.199484	0.287772	0.591652	0.939982	n.s.
Cxcl1	-0.969692	0.52866	0.467171	0.903375	n.s.
Cxcl10	0.263955	0.52233	0.469849	0.903375	n.s.
Cxcl11	0.245712	0.789733	0.374181	0.887979	n.s.
Cxcl12	-0.152308	0.163029	0.686383	0.982858	n.s.
Cxcl13	0.294358	0.278026	0.597998	0.939982	n.s.
Cxcl15	-10.728	0.0777598	0.780357	1	n.s.
Cxcl3	-0.087693	0.0221243	0.881757	1	n.s.
Cxcl9	0.355787	0.795689	0.372385	0.887979	n.s.
Cxcr1	12.0632	0.722682	0.395266	0.897176	n.s.
Cxcr2	-0.491493	0.778395	0.377633	0.887979	n.s.
Cxcr3	-2.24534	19.5781	9.65696e-06	0.00105647	0.00105647
Cxcr4	-0.0158305	0.00597051	0.938409	1	n.s.
Cxcr5	47.6197	0	1	1	n.s.
Cxcr6	-0.773801	8.15843	0.00428615	0.195377	n.s.
Cybb	-0.000715537	0.00916068	0.92375	1	n.s.
Ddx58	0.0689223	0.153276	0.695425	0.987719	n.s.
Defb1	-31.4844	38.2743	6.14681e-10	8.40577e-08	8.40577e-08
Defb14	-27.4888	40.5671	1.89981e-10	3.46399e-08	3.46399e-08
Dpp4	-0.475547	0.52993	0.466636	0.903375	n.s.
Ebi3	0.315624	1.26213	0.261247	0.850609	n.s.
Emr1	-0.242125	0.647432	0.421032	0.897176	n.s.
Entpd1	-0.256806	2.24538	0.134014	0.755726	n.s.
Eomes	-0.0944295	0.0499903	0.82308	1	n.s.
Ets1	0.090171	0.633734	0.425989	0.897176	n.s.
Fadd	0.0222118	0.0249155	0.874578	1	n.s.
Fas	0.112113	0.141861	0.706438	0.995932	n.s.
Fasl	-1.88304	2.17297	0.140454	0.768286	n.s.
Fcamr	-15.9804	0.605622	0.436441	0.897176	n.s.
Fcer1a	-0.874247	4.05994	0.0439121	0.500886	n.s.
Fcer1g	-0.3752	3.68734	0.054827	0.544043	n.s.
Fcgr1	-0.261122	0.953075	0.328938	0.887979	n.s.
Fcgr2b	-0.242345	1.59527	0.206575	0.807119	n.s.
Fcgr3	-0.370716	3.51897	0.0606702	0.544043	n.s.
Fcgr4	-0.00330396	0.00416222	0.94856	1	n.s.
Fcgrt	-0.314713	0.881234	0.347864	0.887979	n.s.
Fkbp5	0.415803	1.69984	0.192309	0.795623	n.s.
Fn1	-0.140664	0.579081	0.446673	0.897176	n.s.
Folr4	10.708	0.0937403	0.759475	1	n.s.
Foxp3	5.26784	0.24719	0.61906	0.939982	n.s.
Frmpd4	-8.63674	0	1	1	n.s.
Fyn	-0.0666394	0.242966	0.622072	0.939982	n.s.
Gata3	-0.691935	3.545	0.0597251	0.544043	n.s.
Gfi1	-36.2673	0	1	1	n.s.
Gm10499	-0.194297	0.619476	0.431242	0.897176	n.s.
Gp1bb	-46.0612	1.28385e-07	0.999714	1	n.s.
Gpi1	0.111648	0.0742524	0.785243	1	n.s.
Gpr183	-18.0909	1.69114	0.193451	0.795623	n.s.
Gpr44	19.1227	5.74302e-07	0.999395	1	n.s.
Gzma	-1.15766	9.02194	0.00266758	0.145916	n.s.
Gzmb	-0.568119	6.63873	0.00997851	0.257022	n.s.
H2-Aa	-0.00521046	0.00348506	0.952925	1	n.s.
H2-Ab1	-0.111877	0.159893	0.689255	0.984393	n.s.
H2-DMa	-0.071826	0.0808964	0.776086	1	n.s.
H2-DMb2	-0.117292	0.0871438	0.76784	1	n.s.
H2-Ea-ps	-33.2546	6.03418e-07	0.99938	1	n.s.
H2-Eb1	-0.181524	0.345381	0.55674	0.939587	n.s.
H2-K1	-0.175131	1.04811	0.305943	0.884501	n.s.
H2-Ob	-18.3378	6.96305	0.00832099	0.252866	n.s.
H2-Q10	-0.692438	2.223	0.135969	0.758927	n.s.
H60a	-86.5718	3.8443e-07	0.999505	1	n.s.
Hamp	7.37714	0	1	1	n.s.
Hc	-38.8263	0	1	1	n.s.
Hcst	-1.75995	7.00513	0.00812764	0.252866	n.s.
Hfe	-0.280817	1.27305	0.259196	0.849166	n.s.
Hif1a	-0.102257	0.660312	0.41645	0.897176	n.s.
Hlx	-0.372738	3.0892	0.0788134	0.653196	n.s.
Icam1	0.137307	0.878457	0.348625	0.887979	n.s.
Icam2	-0.219265	1.14151	0.285334	0.884501	n.s.
Icam4	-20.185	1.8823	0.170072	0.784692	n.s.
Icam5	7.56836	9.81696e-08	0.99975	1	n.s.
Icos	-0.789069	6.57584	0.0103372	0.257022	n.s.
Icosl	-0.235709	0.625509	0.429007	0.897176	n.s.
Ifi204	-0.131623	0.340252	0.559684	0.939587	n.s.
Ifi35	-0.0765015	0.254254	0.614095	0.939982	n.s.
Ifih1	0.114275	0.36496	0.545764	0.938783	n.s.
Ifit2	-0.277173	0.589	0.442806	0.897176	n.s.
Ifitm1	-0.300229	1.08488	0.297609	0.884501	n.s.
Ifna1	-36.0028	5.59657e-07	0.999403	1	n.s.
Ifna2	-288.229	1.04658e-07	0.999742	1	n.s.
Ifnar1	-0.0858199	0.544563	0.460548	0.903375	n.s.
Ifnar2	-0.170848	1.79431	0.180402	0.795623	n.s.
Ifnb1	-245.745	0	1	1	n.s.
Ifng	-0.860925	0.457906	0.498604	0.914554	n.s.
Ifngr1	-0.123663	1.03576	0.30881	0.884501	n.s.
Ifngr2	-0.0862858	0.511602	0.474446	0.9069	n.s.
Igf2r	-0.163588	1.00809	0.315361	0.887979	n.s.
Ikbkap	-0.0690903	0.166236	0.683479	0.981267	n.s.
Ikbkb	0.0434438	0.0954313	0.757383	1	n.s.
Ikbke	-0.0715541	0.0910689	0.762823	1	n.s.
Ikbkg	-0.118025	0.475149	0.490628	0.914554	n.s.
Ikzf1	-0.63763	2.31816	0.127871	0.753521	n.s.
Ikzf2	-0.391733	2.3975	0.121529	0.746927	n.s.
Ikzf3	-0.874259	2.06759	0.15046	0.777481	n.s.
Ikzf4	-0.105005	1.18769	0.275795	0.872018	n.s.
Il10	-0.775213	6.7527e-07	0.999344	1	n.s.
Il10ra	-0.404227	2.83352	0.0923156	0.660169	n.s.
Il10rb	-0.138084	0.988511	0.320106	0.887979	n.s.
Il11ra1	-0.216088	0.308494	0.578606	0.939982	n.s.
Il12a	33.2448	0.0252185	0.873824	1	n.s.
Il12b	-23.1158	0	1	1	n.s.
Il12rb1	-0.296628	0.259405	0.610529	0.939982	n.s.
Il12rb2	-1.39149	1.62413	0.202517	0.807119	n.s.
Il13	12.394	0.589972	0.44243	0.897176	n.s.
Il13ra1	-0.0510182	0.178709	0.672485	0.980932	n.s.
Il15	-0.469467	0.921198	0.337161	0.887979	n.s.
Il15ra	-0.387477	1.47175	0.22507	0.822659	n.s.
Il16	-0.833483	4.96888	0.0258074	0.381531	n.s.
Il17a	-13.7792	0	1	1	n.s.
Il17b	-2.54645	1.37818	0.240411	0.829282	n.s.
Il17f	-0.483637	0.49671	0.480949	0.9069	n.s.
Il17ra	0.0292068	0.0316202	0.858864	1	n.s.
Il17rb	-10.5902	0	1	1	n.s.
Il17re	0.060033	5.84561	0.015616	0.328536	n.s.
Il18	-0.138954	0.354464	0.551597	0.939587	n.s.
Il18r1	0.000650236	0	1	1	n.s.
Il18rap	0.438913	4.74574	0.0293709	0.411945	n.s.
Il19	47.9124	0.843809	0.35831	0.887979	n.s.
Il1a	-0.478157	2.54378	0.110729	0.714769	n.s.
Il1b	-0.186262	0.231484	0.630426	0.944775	n.s.
Il1r1	-0.157862	1.35685	0.244085	0.829282	n.s.
Il1r2	0.187846	0.631881	0.426666	0.897176	n.s.
Il1rap	-0.320214	0.857513	0.354436	0.887979	n.s.
Il1rl1	-0.373446	0.628698	0.427833	0.897176	n.s.
Il1rl2	-0.144933	0.170015	0.680099	0.981267	n.s.
Il1rn	-0.0394264	0.0488987	0.824991	1	n.s.
Il2	-14.8364	0.376845	0.539297	0.938783	n.s.
Il20	368.421	0	1	1	n.s.
Il21	-67.2192	0.118137	0.731064	1	n.s.
Il21r	-0.412012	8.37439	0.00380545	0.189235	n.s.
Il22	-68.1428	1.80818e-06	0.998927	1	n.s.
Il22ra2	83.8259	0.00161767	0.967918	1	n.s.
Il23a	-196.069	0.799273	0.371311	0.887979	n.s.
Il23r	-18.1316	9.21439e-07	0.999234	1	n.s.
Il25	-70.1567	4.02315e-07	0.999494	1	n.s.
Il27	-1.47704	0.272189	0.601867	0.939982	n.s.
Il27ra	-0.299213	1.04529	0.306594	0.884501	n.s.
Il28a	80.3967	6.38787e-07	0.999362	1	n.s.
Il2ra	-0.689044	5.44895	0.0195801	0.357011	n.s.
Il2rb	-0.205083	1.17984	0.277388	0.872018	n.s.
Il2rg	-0.34355	2.519	0.112482	0.714769	n.s.
Il3	-92.5578	1.01483	0.313749	0.887979	n.s.
Il33	-0.0670827	0.0636995	0.800741	1	n.s.
Il4	19.0413	2.0612	0.151092	0.777481	n.s.
Il4ra	-0.472978	12.8736	0.000333247	0.0260409	n.s.
Il5	-6.5143	0	1	1	n.s.
Il6	-1.72588	5.4878	0.0191496	0.357011	n.s.
Il6ra	-0.278386	1.73543	0.187719	0.795623	n.s.
Il6st	-0.0732307	0.167052	0.682745	0.981267	n.s.
Il7	0.186833	1.04948	0.305627	0.884501	n.s.
Il7r	-0.681692	5.13919	0.0233915	0.365576	n.s.
Il9	-89.8969	0	1	1	n.s.
Ilf3	0.200376	2.01586	0.155663	0.777481	n.s.
Irak1	-0.120073	0.813329	0.367138	0.887979	n.s.
Irak2	-0.275751	2.80216	0.0941374	0.660169	n.s.
Irak3	-0.0350411	0.0296928	0.863189	1	n.s.
Irak4	-0.083086	0.399698	0.527245	0.92502	n.s.
Irf1	9.15124e-05	0.014516	0.904101	1	n.s.
Irf3	-16.6653	0.236861	0.626482	0.941445	n.s.
Irf4	-17.9147	1.53457	0.215428	0.812682	n.s.
Irf5	-0.144858	0.461557	0.496897	0.914554	n.s.
Irf7	-0.222803	0.293437	0.588026	0.939982	n.s.
Irf8	-0.0297779	0.0223767	0.881089	1	n.s.
Irgm1	-0.065949	0.086587	0.768562	1	n.s.
Itga2b	-113.351	0.000447069	0.983131	1	n.s.
Itga4	0.183402	0.246633	0.619456	0.939982	n.s.
Itga5	0.0906644	0.169578	0.680487	0.981267	n.s.
Itga6	0.000996938	0.0179986	0.893277	1	n.s.
Itgal	-0.11246	0.250219	0.616921	0.939982	n.s.
Itgam	-0.274064	1.23151	0.267114	0.85948	n.s.
Itgax	0.18156	0.817727	0.365846	0.887979	n.s.
Itgb1	0.0857778	0.590635	0.442174	0.897176	n.s.
Itgb2	-0.11727	0.30124	0.583106	0.939982	n.s.
Itln1	177.735	7.51926e-07	0.999308	1	n.s.
Jak1	-0.0812396	0.469179	0.493365	0.914554	n.s.
Jak2	-0.217941	3.09147	0.0787036	0.653196	n.s.
Jak3	-0.296372	4.36794	0.0366211	0.48858	n.s.
Kir3dl1	-112.193	2.68735e-07	0.999586	1	n.s.
Kir3dl2	-36.5308	0.00741267	0.931389	1	n.s.
Kit	-41.8265	1.07585	0.299627	0.884501	n.s.
Klra1	24.0167	4.35879e-07	0.999473	1	n.s.
Klra21	-1599.09	0	1	1	n.s.
Klra4	0.229117	0.588546	0.442982	0.897176	n.s.
Klra5	0.915535	1.87024	0.171448	0.784692	n.s.
Klra6	-0.852305	0.771133	0.379867	0.887979	n.s.
Klra7	-0.319577	0.633591	0.426041	0.897176	n.s.
Klra8	-0.70089	2.50225	0.113683	0.714769	n.s.
Klrb1	128.447	0	1	1	n.s.
Klrc1	-0.303361	2.29861	0.12949	0.753521	n.s.
Klrc2	-0.99413	1.45688	0.227427	0.822659	n.s.
Klrc3	-29.8271	1.13206e-06	0.999151	1	n.s.
Klrd1	-0.053099	0.0458717	0.830409	1	n.s.
Klrk1	-0.122118	0.151611	0.697001	0.987719	n.s.
Lair1	-0.335624	1.50038	0.220613	0.822659	n.s.
Lck	-0.49922	4.13357	0.0420407	0.500886	n.s.
Lcp2	-0.231033	0.447471	0.503538	0.914554	n.s.
Lef1	-28.4233	1.6741	0.19571	0.798906	n.s.
Lif	-0.346481	2.07725	0.149509	0.777481	n.s.
Lilra5	1.83004	2.48028	0.115282	0.716581	n.s.
Lilra6	0.248349	0.329712	0.565829	0.939982	n.s.
Lilrb3	-0.520839	2.80697	0.0938552	0.660169	n.s.
Lilrb4	-0.185714	0.829956	0.362285	0.887979	n.s.
Litaf	-0.0585021	0.269669	0.603554	0.939982	n.s.
Lta	1.00975	0.277601	0.598278	0.939982	n.s.
Ltb	-0.761135	7.62344	0.00576144	0.239319	n.s.
Ltb4r1	-1.22212	5.21398	0.0224059	0.360472	n.s.
Ltb4r2	4.07759	0.0174437	0.894925	1	n.s.
Ltbr	-0.0180704	0.027926	0.867283	1	n.s.
Ltf	198.251	0	1	1	n.s.
Ly86	-0.246041	0.708208	0.400039	0.897176	n.s.
Ly96	-0.201129	1.4253	0.232533	0.825945	n.s.
Maf	-0.478193	2.5389	0.111072	0.714769	n.s.
Map4k1	1.71678	3.93108	0.0474016	0.500886	n.s.
Map4k2	-0.37705	1.85812	0.172842	0.784692	n.s.
Map4k4	0.0601801	0.244114	0.621251	0.939982	n.s.
Mapk1	0.0793388	0.450383	0.502153	0.914554	n.s.
Mapk11	-0.332946	4.00795	0.0452863	0.500886	n.s.
Mapk14	-0.067521	0.324411	0.568969	0.939982	n.s.
Mapkapk2	-0.031318	0.0629286	0.801926	1	n.s.
Marco	-7.871	0.00504596	0.94337	1	n.s.
Masp1	-0.328141	0.137383	0.710897	0.999642	n.s.
Masp2	103.023	0	1	1	n.s.
Mbl2	313.823	0	1	1	n.s.
Mbp	-0.0273817	0.39898	0.527616	0.92502	n.s.
Mif	-0.299498	6.44655	0.0111168	0.264387	n.s.
Mme	3.83448	1.10672	0.292796	0.884501	n.s.
Mr1	-0.510381	3.57419	0.058684	0.544043	n.s.
Ms4a1	-1.65627	1.53966	0.214668	0.812682	n.s.
Msr1	-0.117937	0.481669	0.487667	0.913541	n.s.
Muc1	-0.491802	3.93456	0.0473036	0.500886	n.s.
Mx1	0.0650531	0.0895033	0.76481	1	n.s.
Myd88	-0.0139716	0.00671613	0.934685	1	n.s.
Ncam1	0.0525458	0.239355	0.624672	0.94131	n.s.
Ncf4	-0.139001	0.441085	0.506599	0.914554	n.s.
Nfatc1	0.241658	0.934501	0.333696	0.887979	n.s.
Nfatc2	-1.14457	5.95744	0.0146553	0.320657	n.s.
Nfatc3	0.186218	1.89987	0.168093	0.784692	n.s.
Nfil3	-0.0348059	0.0329143	0.856036	1	n.s.
Nfkb1	0.0232189	0.0344638	0.852724	1	n.s.
Nfkb2	0.152103	1.70505	0.191628	0.795623	n.s.
Nfkbia	-0.240911	1.69936	0.192372	0.795623	n.s.
Nfkbiz	-0.200629	1.75898	0.184752	0.795623	n.s.
Nod2	-0.516361	1.95031	0.162553	0.784692	n.s.
Nos2	0.24256	0.472384	0.491893	0.914554	n.s.
Notch1	0.145407	0.592554	0.441433	0.897176	n.s.
Notch2	-0.106411	0.818997	0.365474	0.887979	n.s.
Nox1	13.7685	0	1	1	n.s.
Nox3	-44.8045	5.34732e-07	0.999417	1	n.s.
Nox4	0.289208	0.529092	0.466989	0.903375	n.s.
Npc1	0.161067	1.0356	0.308848	0.884501	n.s.
Nt5e	-0.182474	1.34588	0.246	0.830631	n.s.
Pax5	-3.66055	2.57077e-06	0.998721	1	n.s.
Pdcd1	-0.543629	1.20267	0.272789	0.867533	n.s.
Pdcd1lg2	-0.877686	3.89147	0.0485319	0.500886	n.s.
Pdcd2	-0.0204562	0.0462709	0.829684	1	n.s.
Pdgfb	0.258176	4.75253	0.0292553	0.411945	n.s.
Pdgfrb	0.513128	2.69521	0.10065	0.686359	n.s.
Pecam1	0.030017	0.0356266	0.850289	1	n.s.
Phlpp1	0.122131	0.505618	0.477042	0.9069	n.s.
Phlpp2	0.33489	2.2014	0.137885	0.761852	n.s.
Pigr	-1.79072	54.3406	1.68532e-13	6.996e-11	n.s.
Pla2g2a	-23.7587	1.34643e-07	0.999707	1	n.s.
Pla2g2e	1.41382	0.817106	0.366028	0.887979	n.s.
Plau	-0.256525	1.38937	0.238511	0.829282	n.s.
Plaur	-0.155639	1.30394	0.253494	0.845496	n.s.
Pml	0.0391123	0.219853	0.639152	0.950044	n.s.
Pou2f2	-1.09565	3.45129	0.0632026	0.548759	n.s.
Pparg	-0.146254	0.416129	0.518875	0.920175	n.s.
Ppbp	-0.39806	1.5744	0.209569	0.807282	n.s.
Prdm1	-0.12155	0.101741	0.74975	1	n.s.
Prf1	-0.931237	2.09341	0.147936	0.777481	n.s.
Prim1	0.178474	1.9931	0.158017	0.778697	n.s.
Prkcd	-0.151794	1.61675	0.203545	0.807119	n.s.
Psmb10	0.0418175	0.0334996	0.854775	1	n.s.
Psmb11	-12.7044	0	1	1	n.s.
Psmb5	0.116105	1.08864	0.296772	0.884501	n.s.
Psmb7	0.109139	0.971818	0.324227	0.887979	n.s.
Psmb9	-0.173615	0.445926	0.504276	0.914554	n.s.
Psmc2	0.159707	2.00919	0.156349	0.777481	n.s.
Psmd7	0.0297145	0.0818265	0.774837	1	n.s.
Ptafr	-0.183971	0.370752	0.542595	0.938783	n.s.
Ptger4	0.300008	0.719542	0.396294	0.897176	n.s.
Ptgs2	-0.470999	1.59735	0.206279	0.807119	n.s.
Ptk2	0.113791	0.887177	0.346243	0.887979	n.s.
Ptpn2	-0.112536	0.640725	0.423448	0.897176	n.s.
Ptpn22	0.0156803	0.00669617	0.934782	1	n.s.
Ptpn6	-0.134229	0.346826	0.555915	0.939587	n.s.
Ptprc	-0.366839	2.35019	0.125268	0.752982	n.s.
Rae1	0.124708	1.0824	0.29816	0.884501	n.s.
Rag1	0.0845048	0.571831	0.449532	0.897424	n.s.
Rag2	96.1788	0	1	1	n.s.
Rela	0.0461337	0.112918	0.736846	1	n.s.
Relb	0.0170081	0.0181157	0.892933	1	n.s.
Rorc	-0.584299	0.256034	0.612858	0.939982	n.s.
Runx1	0.15979	1.92327	0.165496	0.784692	n.s.
Runx3	-0.500959	0.630878	0.427033	0.897176	n.s.
S100a8	-0.666835	1.72743	0.18874	0.795623	n.s.
S100a9	-0.653282	1.88133	0.170183	0.784692	n.s.
Sele	-61.7607	1.57853	0.208973	0.807282	n.s.
Sell	-0.229841	0.410949	0.521488	0.920175	n.s.
Selplg	-69.1943	7.57849e-07	0.999305	1	n.s.
Serping1	-0.0097567	0	1	1	n.s.
Sh2d1a	-1.21152	2.90268	0.0884322	0.660169	n.s.
Sigirr	0.235951	2.96187	0.0852494	0.660169	n.s.
Ski	-0.226558	2.88248	0.0895478	0.660169	n.s.
Slamf1	-53.3775	5.74851	0.0165026	0.334331	n.s.
Slamf7	-0.571208	3.46884	0.0625351	0.548759	n.s.
Smad3	0.0658454	0.34003	0.559812	0.939587	n.s.
Smad5	0.224469	3.56875	0.0588765	0.544043	n.s.
Socs1	-0.313754	1.35903	0.243705	0.829282	n.s.
Socs3	-0.231965	1.05483	0.304398	0.884501	n.s.
Spn	-0.227968	0.823123	0.364269	0.887979	n.s.
Src	0.0932417	0.678443	0.410123	0.897176	n.s.
Stat1	-0.0892765	0.16645	0.683286	0.981267	n.s.
Stat2	0.124036	0.335002	0.562728	0.939587	n.s.
Stat3	-0.10908	1.04104	0.307579	0.884501	n.s.
Stat4	-0.442256	0.751291	0.386068	0.894827	n.s.
Stat5a	-0.616405	9.61988	0.00192482	0.116986	n.s.
Stat5b	-0.338578	6.75171	0.00936577	0.257022	n.s.
Stat6	-0.0989485	0.677911	0.410307	0.897176	n.s.
Syk	-0.0713776	0.123189	0.725601	1	n.s.
Tagap	-0.56064	2.89278	0.0889775	0.660169	n.s.
Tal1	-0.593988	0.919976	0.337481	0.887979	n.s.
Tap1	-0.104526	0.167701	0.682163	0.981267	n.s.
Tapbp	0.100926	0.422721	0.515582	0.920175	n.s.
Tbk1	0.0378736	0.0760611	0.782708	1	n.s.
Tbx21	-1.55457	4.39336e-06	0.998328	1	n.s.
Tcf4	0.0829286	0.576295	0.447768	0.897176	n.s.
Tcf7	-0.128665	0.579827	0.44638	0.897176	n.s.
Tfrc	0.28465	1.10428	0.293329	0.884501	n.s.
Tgfb1	-0.0125078	0.0162526	0.898556	1	n.s.
Tgfb2	-0.0609883	4.20345	0.0403418	0.500886	n.s.
Tgfb3	0.0656045	0.106132	0.744592	1	n.s.
Tgfbi	-0.231656	1.43082	0.231631	0.825945	n.s.
Tgfbr1	0.0149143	0.0125822	0.910688	1	n.s.
Tgfbr2	-0.144761	0.531681	0.465901	0.903375	n.s.
Thy1	0.0695252	0.135146	0.713155	1	n.s.
Tigit	-0.025826	0.0112687	0.91546	1	n.s.
Tirap	-0.141014	0.651463	0.41959	0.897176	n.s.
Tlr1	-0.791835	4.04341	0.0443441	0.500886	n.s.
Tlr2	0.18461	0.457158	0.498955	0.914554	n.s.
Tlr3	0.147393	0.254309	0.614057	0.939982	n.s.
Tlr4	-0.233667	1.60024	0.20587	0.807119	n.s.
Tlr5	2.32208	2.27601	0.131389	0.755726	n.s.
Tlr8	-0.149534	0.3396	0.56006	0.939587	n.s.
Tlr9	0.205405	1.04862	0.305824	0.884501	n.s.
Tmem173	0.0128363	0.00549434	0.940912	1	n.s.
Tnf	-0.3899	0.526357	0.468143	0.903375	n.s.
Tnfaip3	-0.26984	2.89437	0.0888895	0.660169	n.s.
Tnfaip6	0.0236461	0.000233831	0.9878	1	n.s.
Tnfrsf11a	-0.449697	2.87472	0.0899806	0.660169	n.s.
Tnfrsf13b	0.184147	0.126688	0.721891	1	n.s.
Tnfrsf13c	36.9124	0	1	1	n.s.
Tnfrsf14	-0.211364	0.533031	0.465336	0.903375	n.s.
Tnfrsf17	-77.2089	1.99036e-06	0.998874	1	n.s.
Tnfrsf1b	-0.120751	0.582296	0.445414	0.897176	n.s.
Tnfrsf4	-0.0318858	0.272575	0.601609	0.939982	n.s.
Tnfrsf8	0.268023	0.202495	0.652714	0.962358	n.s.
Tnfrsf9	-0.0785707	0.182426	0.669297	0.978892	n.s.
Tnfsf10	-0.217076	0.702696	0.401879	0.897176	n.s.
Tnfsf11	0.161083	0.903196	0.341926	0.887979	n.s.
Tnfsf12	0.140187	0.80148	0.370651	0.887979	n.s.
Tnfsf13b	-12.9121	0.542482	0.461406	0.903375	n.s.
Tnfsf14	-0.401165	1.71957	0.189748	0.795623	n.s.
Tnfsf15	15.8429	0	1	1	n.s.
Tnfsf18	-120.549	0.343273	0.557946	0.939587	n.s.
Tnfsf8	-110.216	7.64071e-07	0.999303	1	n.s.
Tollip	-0.348513	7.51311	0.00612516	0.239319	n.s.
Traf1	0.00730944	0.00272572	0.958363	1	n.s.
Traf2	0.207511	1.48817	0.222501	0.822659	n.s.
Traf3	-0.0775698	0.226404	0.634203	0.946898	n.s.
Traf4	0.13119	0.385834	0.534498	0.93409	n.s.
Traf5	0.36681	1.4563	0.227519	0.822659	n.s.
Traf6	-0.101188	0.36516	0.545655	0.938783	n.s.
Trem1	-0.0945168	0.0971069	0.755329	1	n.s.
Trem2	-0.251222	0.830348	0.362172	0.887979	n.s.
Trp53	0.167497	1.80894	0.178636	0.794421	n.s.
Tslp	64.8455	1.23194	0.26703	0.85948	n.s.
Tyk2	0.0480215	0.0644629	0.799576	1	n.s.
Tyrobp	-0.333677	4.15579	0.0414924	0.500886	n.s.
Ube2l3	0.0588839	0.274614	0.600253	0.939982	n.s.
Vcam1	0.13328	0.502298	0.478492	0.9069	n.s.
Vtn	-1.55696	0	1	1	n.s.
Xbp1	-0.0610371	0.321239	0.570864	0.939982	n.s.
Xcl1	0.776083	5.30677	0.0212427	0.358572	n.s.
Xcr1	-1.90835	0.286744	0.592315	0.939982	n.s.
Zap70	-0.143483	0.117286	0.731997	1	n.s.
Zbtb7b	-0.124543	0.906747	0.340979	0.887979	n.s.
Zeb1	0.212047	2.67968	0.101636	0.686359	n.s.

## Sheet: T1_mv_vs_combi
	logFC	lr	pvalue	qvalue	Significant
Abcb10	0.104228	0.223582	0.636324	0.764988	n.s.
Abcb1a	0.13007	0.742906	0.388732	0.522448	n.s.
Abcf1	0.322288	4.86386	0.027425	0.0625061	n.s.
Abl1	-0.0234948	0.0520722	0.819496	0.947157	n.s.
Adal	-0.385141	1.14053	0.285541	0.40569	n.s.
Ahr	0.263159	3.02704	0.0818872	0.142651	n.s.
Aicda	-196.478	8.08925e-07	0.999282	1	n.s.
Aire	-82.0366	6.25206e-07	0.999369	1	n.s.
App	-0.12227	1.23558	0.266325	0.38489	n.s.
Arhgdib	-0.864911	16.0935	6.02893e-05	0.000839996	n.s.
Atg16l1	0.155806	1.23375	0.266679	0.38489	n.s.
Atm	-0.0813217	0.649316	0.420357	0.560027	n.s.
B2m	-0.257649	2.81202	0.0935606	0.158918	n.s.
Batf	-1.22535	23.799	1.06939e-06	5.84956e-05	n.s.
Batf3	-1.11097	4.77491	0.0288774	0.0644732	n.s.
Bax	-0.261678	4.5606	0.0327157	0.0710138	n.s.
Bcap31	-0.0133826	0.00946364	0.922503	1	n.s.
Bcl2	-0.0972112	0.230086	0.63146	0.762492	n.s.
Bcl3	-0.249095	1.52683	0.216589	0.325478	n.s.
Bcl6	-0.205797	0.987528	0.320347	0.447015	n.s.
Bid	-0.258096	3.16351	0.0753011	0.13337	n.s.
Blnk	-1.06322	5.02855	0.0249327	0.0590637	n.s.
Bst1	-0.830423	8.11602	0.00438759	0.0162163	n.s.
Bst2	-0.191681	0.908181	0.340597	0.471663	n.s.
Btk	-0.681584	8.19111	0.00420961	0.0157716	n.s.
Btla	-0.332142	0.645262	0.421812	0.560027	n.s.
Btnl1	29.0849	0	1	1	n.s.
Btnl2	225.918	4.49266e-07	0.999465	1	n.s.
C1qa	-0.677448	9.34909	0.00223096	0.0100027	n.s.
C1qb	-0.745633	9.94451	0.0016133	0.00793629	n.s.
C1qbp	0.192714	2.88459	0.0894305	0.153349	n.s.
C1ra	-0.893971	9.56025	0.00198836	0.00931043	n.s.
C1s	-0.836196	7.16695	0.0074259	0.0243232	n.s.
C2	-1.07447	10.4616	0.00121882	0.00642874	n.s.
C3	-0.800431	5.25244	0.021916	0.0540001	n.s.
C4a	-0.762754	3.1034	0.0781288	0.137416	n.s.
C4bp	-23.9525	3.13039	0.0768453	0.135595	n.s.
C6	-1.59237	5.45967	0.0194603	0.0497421	n.s.
C7	-7.90661	0	1	1	n.s.
C8a	4.19425	0	1	1	n.s.
C8b	-18.9412	0.0231594	0.879043	0.991416	n.s.
C8g	-21.2639	1.78814	0.181153	0.277564	n.s.
C9	82.0616	2.84211e-07	0.999575	1	n.s.
Camp	-25.2327	3.89558e-06	0.998425	1	n.s.
Card9	-0.367801	1.82313	0.176941	0.271873	n.s.
Casp1	-0.770152	9.60046	0.00194529	0.0092528	n.s.
Casp2	0.242425	1.93539	0.16417	0.254394	n.s.
Casp3	0.170272	2.45239	0.117346	0.193923	n.s.
Casp8	-0.104917	0.841103	0.359082	0.492275	n.s.
Ccbp2	-22.3322	1.50046	0.2206	0.330598	n.s.
Ccl11	-1.06635	8.60411	0.00335405	0.013199	n.s.
Ccl12	-0.569333	3.18299	0.0744086	0.132578	n.s.
Ccl19	-1.30099	4.09566	0.0429935	0.0873761	n.s.
Ccl2	-1.30929	15.2726	9.30556e-05	0.000975643	n.s.
Ccl20	0.378214	0.481146	0.487904	0.636953	n.s.
Ccl22	-0.970817	5.47462	0.0192946	0.04955	n.s.
Ccl24	-0.53196	0.760206	0.383264	0.517643	n.s.
Ccl25	0.176815	0.292089	0.588885	0.720627	n.s.
Ccl26	-59.4146	4.01065e-07	0.999495	1	n.s.
Ccl3	-0.8473	3.95218	0.0468106	0.0937926	n.s.
Ccl4	-1.11884	3.31643	0.0685906	0.124648	n.s.
Ccl5	-1.33531	13.556	0.000231549	0.00197902	n.s.
Ccl6	-0.767663	5.33385	0.0209151	0.0520026	n.s.
Ccl7	-1.43479	15.9658	6.44969e-05	0.000839996	n.s.
Ccl8	-1.10781	7.12393	0.00760618	0.0247654	n.s.
Ccl9	-0.914404	8.70109	0.00318019	0.0126976	n.s.
Ccr10	-1.70903	4.15706	0.0414614	0.0862334	n.s.
Ccr2	-0.865111	4.89123	0.0269934	0.06178	n.s.
Ccr3	-1.54919	4.22864	0.0397473	0.0829839	n.s.
Ccr4	-29.9893	1.34098	0.246862	0.362993	n.s.
Ccr5	-0.730945	9.2591	0.00234328	0.0102542	n.s.
Ccr6	172.795	2.64554e-07	0.99959	1	n.s.
Ccr7	-0.684927	2.41807	0.119943	0.197617	n.s.
Ccr8	876.868	0	1	1	n.s.
Ccr9	-2.32844	5.41879	0.0199211	0.0504484	n.s.
Ccrl1	-0.155167	0.0144168	0.904428	1	n.s.
Ccrl2	-1.2687	3.36037	0.0667829	0.122175	n.s.
Cd109	-0.0259187	0.227563	0.633337	0.763073	n.s.
Cd14	-0.532465	10.799	0.00101557	0.00555515	n.s.
Cd160	-20.9993	0.0646017	0.799365	0.934301	n.s.
Cd163	-0.948485	3.86679	0.0492505	0.0969065	n.s.
Cd164	-0.198826	3.34359	0.0674673	0.123015	n.s.
Cd19	-28.2907	2.3894	0.12216	0.200065	n.s.
Cd1d1	-1.00713	12.4254	0.000423545	0.00294751	n.s.
Cd2	-1.02952	20.2582	6.76641e-06	0.000194801	n.s.
Cd209g	-1.48517	8.46437	0.0036217	0.0141505	n.s.
Cd22	-0.775875	4.92534	0.0264655	0.06145	n.s.
Cd226	-1.1448	7.19502	0.00731061	0.024117	n.s.
Cd244	-0.753479	4.4388	0.035131	0.0744832	n.s.
Cd247	-0.835133	6.30336	0.012051	0.0341548	n.s.
Cd24a	-0.0674184	0.337307	0.561388	0.702685	n.s.
Cd27	-1.3757	5.02037	0.0250508	0.0590637	n.s.
Cd274	-0.846538	7.08929	0.00775459	0.0250992	n.s.
Cd28	-18.3224	0.714933	0.397811	0.53334	n.s.
Cd34	-0.581701	3.98316	0.0459574	0.0924217	n.s.
Cd36	-1.74111	9.93619	0.0016206	0.00793629	n.s.
Cd3d	-0.859784	16.5743	4.6781e-05	0.000760507	n.s.
Cd3e	-1.34036	25.8851	3.62359e-07	2.51459e-05	n.s.
Cd3eap	-0.467734	3.50538	0.0611698	0.113809	n.s.
Cd4	-1.05319	13.148	0.00028782	0.00224911	n.s.
Cd40	-1.10738	9.44778	0.00211404	0.00971749	n.s.
Cd40lg	-0.883099	2.00479	0.156803	0.24647	n.s.
Cd44	0.0397111	0.0761037	0.782649	0.916721	n.s.
Cd46	-24.6132	1.48689	0.222699	0.332832	n.s.
Cd48	-0.898428	16.4996	4.86613e-05	0.000760507	n.s.
Cd5	-1.94433	14.2179	0.000162817	0.00148435	n.s.
Cd53	-1.70292	22.1326	2.54451e-06	0.000101978	n.s.
Cd55	-0.966987	8.39993	0.00375235	0.0144545	n.s.
Cd59b	18.3256	6.89997e-07	0.999337	1	n.s.
Cd6	-1.74573	19.9329	8.02081e-06	0.000208923	n.s.
Cd69	-3.1692	12.3682	0.000436708	0.00294913	0.00294913
Cd7	-1.16255	12.4159	0.000425692	0.00294751	n.s.
Cd74	-0.670863	5.20624	0.022506	0.0547145	n.s.
Cd79a	80.3235	1.29622e-06	0.999092	1	n.s.
Cd79b	1.45147	2.2337	0.13503	0.216602	n.s.
Cd80	-0.978299	9.28366	0.00231207	0.0101992	n.s.
Cd81	0.111629	1.03583	0.308794	0.431996	n.s.
Cd82	0.0155223	0.0153226	0.901486	1	n.s.
Cd83	-1.52208	10.439	0.00123385	0.00642874	n.s.
Cd86	-0.8104	12.6512	0.000375327	0.00273738	n.s.
Cd8a	-0.482238	3.55791	0.0592622	0.111397	n.s.
Cd8b1	-1.23312	4.32693	0.0375138	0.0789233	n.s.
Cd9	0.00184315	0.00179587	0.966198	1	n.s.
Cd96	-1.72513	0.447924	0.503322	0.649333	n.s.
Cd97	-0.0745958	0.385826	0.534501	0.678358	n.s.
Cd99	-0.107247	0.540022	0.462424	0.61098	n.s.
Cdh5	-0.642586	9.68572	0.00185706	0.00891061	n.s.
Cdkn1a	-0.570532	4.12899	0.0421545	0.086295	n.s.
Ceacam1	0.455474	0.887255	0.346222	0.477037	n.s.
Cebpb	-0.735803	18.2256	1.9622e-05	0.000412816	n.s.
Cfb	-0.52351	6.57471	0.0103438	0.0302569	n.s.
Cfd	-1.95711	3.0409	0.081191	0.14189	n.s.
Cfh	-0.621573	6.63961	0.00997359	0.0297539	n.s.
Cfi	0.6854	2.27337	0.131613	0.212367	n.s.
Cfp	-1.08243	18.0481	2.15399e-05	0.000436382	n.s.
Chuk	-0.0311022	0.0619629	0.80342	0.935044	n.s.
Ciita	-0.42871	1.2961	0.254928	0.371854	n.s.
Cish	-0.696864	4.54783	0.0329605	0.0710165	n.s.
Clec4a4	36.5268	0	1	1	n.s.
Clec4e	-1.44774	10.6067	0.00112678	0.00610247	n.s.
Clec5a	-0.911931	6.24678	0.0124419	0.0349011	n.s.
Clu	0.432971	5.58762	0.0180879	0.0472308	n.s.
Cmklr1	-0.918576	20.1301	7.23477e-06	0.000197871	n.s.
Cr2	-19.0101	2.80723	0.0938402	0.158918	n.s.
Cradd	0.153023	0.454964	0.499987	0.646555	n.s.
Crlf2	-0.403406	5.88354	0.0152831	0.0415913	n.s.
Csf1	-0.651391	16.0131	6.29069e-05	0.000839996	n.s.
Csf1r	-0.820763	16.3891	5.15819e-05	0.000762575	n.s.
Csf2	-0.320923	1.15525	0.282453	0.403399	n.s.
Csf2rb	-0.708218	6.7912	0.00916084	0.0280285	n.s.
Csf3r	-1.28996	12.0987	0.000504577	0.00324893	n.s.
Ctla4	-1.22457	11.652	0.00064132	0.0038978	n.s.
Ctnnb1	0.185936	2.66616	0.102503	0.17252	n.s.
Ctsc	-0.813522	18.4856	1.71195e-05	0.000374574	n.s.
Ctsg	-3.82354	6.78898	0.00917221	0.0280285	0.0280285
Ctss	-0.811372	19.0537	1.27089e-05	0.000289656	n.s.
Cul9	-2.95641	12.6642	0.000372724	0.00273738	0.00273738
Cx3cl1	0.190427	0.74552	0.387898	0.522448	n.s.
Cx3cr1	0.578246	2.21211	0.136931	0.218371	n.s.
Cxcl1	-2.48772	7.29342	0.00692074	0.0238091	0.0238091
Cxcl10	-0.701125	3.67543	0.0552201	0.106733	n.s.
Cxcl11	-0.726887	1.96825	0.160633	0.251047	n.s.
Cxcl12	-1.23248	10.383	0.00127179	0.00656289	n.s.
Cxcl13	-2.03142	5.05952	0.0244911	0.0585005	n.s.
Cxcl15	-4.70904	0.310838	0.577166	0.711058	n.s.
Cxcl3	-1.14563	3.65702	0.0558335	0.107161	n.s.
Cxcl9	-0.894602	4.89397	0.0269506	0.06178	n.s.
Cxcr1	-35.8467	5.58121	0.0181542	0.0472308	0.0472308
Cxcr2	-1.19836	4.46081	0.0346811	0.0741037	n.s.
Cxcr3	-0.843733	5.3021	0.0212997	0.0527192	n.s.
Cxcr4	-0.914851	20.5967	5.66943e-06	0.000172288	n.s.
Cxcr5	45.3584	0	1	1	n.s.
Cxcr6	-1.04618	15.3591	8.88895e-05	0.000953384	n.s.
Cybb	-0.772382	14.2689	0.000158462	0.00146913	n.s.
Ddx58	-0.398411	5.09042	0.0240584	0.0577191	n.s.
Defb1	1.32758	1.10009	0.294247	0.416976	n.s.
Defb14	1.92977	1.27595	0.258653	0.376285	n.s.
Dpp4	-0.755537	1.42629	0.232371	0.344608	n.s.
Ebi3	-1.06117	16.2216	5.63478e-05	0.000811112	n.s.
Emr1	-1.09054	13.025	0.000307356	0.00236794	n.s.
Entpd1	-0.826894	24.0559	9.35814e-07	5.68767e-05	n.s.
Eomes	-1.16737	12.0575	0.000515848	0.00328103	n.s.
Ets1	-0.369628	10.8818	0.000971155	0.00536587	n.s.
Fadd	0.0535975	0.0256623	0.872728	0.990419	n.s.
Fas	-0.924303	10.5859	0.00113952	0.00611094	n.s.
Fasl	-1.3814	6.99962	0.00815271	0.0260791	n.s.
Fcamr	-16.245	1.17463	0.278451	0.399771	n.s.
Fcer1a	-0.809797	4.12397	0.0422798	0.086295	n.s.
Fcer1g	-0.788023	16.4075	5.10834e-05	0.000762575	n.s.
Fcgr1	-0.956221	12.8087	0.000345019	0.00258528	n.s.
Fcgr2b	-0.817218	17.1534	3.44793e-05	0.000628673	n.s.
Fcgr3	-0.66413	11.4246	0.000724765	0.00421752	n.s.
Fcgr4	-0.831411	14.6367	0.000130354	0.00131398	n.s.
Fcgrt	-0.871512	6.76919	0.00927451	0.0280285	n.s.
Fkbp5	-0.187572	0.3344	0.56308	0.702685	n.s.
Fn1	-0.111264	0.350744	0.553692	0.697856	n.s.
Folr4	-29.4749	2.21487	0.136686	0.218371	n.s.
Foxp3	-25.826	13.5188	0.000236182	0.00198756	0.00198756
Frmpd4	120.686	0	1	1	n.s.
Fyn	-0.616031	21.6375	3.29348e-06	0.000120102	n.s.
Gata3	-0.226065	0.420135	0.51687	0.662294	n.s.
Gfi1	7.28415	0	1	1	n.s.
Gm10499	-0.127602	0.267499	0.605015	0.735429	n.s.
Gp1bb	19.7583	0	1	1	n.s.
Gpi1	0.0932272	0.0534341	0.817192	0.947042	n.s.
Gpr183	-2.47676	4.89234	0.0269761	0.06178	n.s.
Gpr44	-13.9669	1.54169e-06	0.999009	1	n.s.
Gzma	-1.30094	11.4787	0.000703991	0.00418569	n.s.
Gzmb	-1.22436	32.6684	1.09303e-08	2.01492e-06	n.s.
H2-Aa	-0.796573	7.23791	0.00713802	0.0241018	n.s.
H2-Ab1	-0.667599	5.57498	0.0182188	0.0472308	n.s.
H2-DMa	-0.37475	2.17667	0.140118	0.222803	n.s.
H2-DMb2	-0.228474	0.334103	0.563253	0.702685	n.s.
H2-Ea-ps	65.1065	1.51461e-06	0.999018	1	n.s.
H2-Eb1	-0.670327	4.66776	0.0307339	0.0672458	n.s.
H2-K1	-0.208706	1.32271	0.250107	0.366779	n.s.
H2-Ob	1.71372	1.9391	0.163767	0.254394	n.s.
H2-Q10	-1.67736	30.9473	2.65137e-08	2.9006e-06	n.s.
H60a	-16.7004	0	1	1	n.s.
Hamp	-26.9823	0.21486	0.642985	0.7713	n.s.
Hc	38.9812	0	1	1	n.s.
Hcst	-1.24788	14.499	0.000140235	0.00134577	n.s.
Hfe	-0.86994	12.3739	0.000435366	0.00294913	n.s.
Hif1a	-0.44335	12.2732	0.0004595	0.00302827	n.s.
Hlx	-0.532613	7.20806	0.00725768	0.024117	n.s.
Icam1	-0.197348	1.82358	0.176888	0.271873	n.s.
Icam2	-0.579805	9.42915	0.00213563	0.00973491	n.s.
Icam4	0.0332674	0.0482795	0.826085	0.949303	n.s.
Icam5	-16.0457	4.63612e-06	0.998282	1	n.s.
Icos	-1.24341	19.6063	9.51527e-06	0.000236584	n.s.
Icosl	-0.277483	1.09405	0.295576	0.417778	n.s.
Ifi204	-0.586832	6.43794	0.0111708	0.0323303	n.s.
Ifi35	-0.0446954	0.0931793	0.760174	0.896153	n.s.
Ifih1	-0.411187	4.84114	0.0277886	0.0628114	n.s.
Ifit2	-0.71101	4.12618	0.0422246	0.086295	n.s.
Ifitm1	-0.701578	5.9448	0.0147607	0.0403706	n.s.
Ifna1	88.4808	6.68054e-07	0.999348	1	n.s.
Ifna2	320.229	3.00019e-07	0.999563	1	n.s.
Ifnar1	-0.467658	16.7131	4.348e-05	0.000743236	n.s.
Ifnar2	-0.471302	14.5585	0.000135872	0.00132718	n.s.
Ifnb1	109.294	0	1	1	n.s.
Ifng	-0.924519	1.48254	0.223377	0.332935	n.s.
Ifngr1	-0.240204	4.9223	0.0265123	0.06145	n.s.
Ifngr2	0.0203575	0.0411588	0.839232	0.960376	n.s.
Igf2r	-0.0872311	0.271145	0.602565	0.734082	n.s.
Ikbkap	0.292037	2.60066	0.106819	0.178685	n.s.
Ikbkb	-0.179678	1.42569	0.232469	0.344608	n.s.
Ikbke	-0.70812	9.1906	0.00243261	0.0104774	n.s.
Ikbkg	-0.0648316	0.165781	0.683889	0.815005	n.s.
Ikzf1	-0.843602	6.94511	0.00840486	0.0265749	n.s.
Ikzf2	-0.369002	2.82055	0.0930643	0.158918	n.s.
Ikzf3	-0.771418	3.48291	0.0620056	0.114973	n.s.
Ikzf4	-0.220795	0.355934	0.550773	0.69578	n.s.
Il10	-146.086	4.50148	0.0338656	0.072645	n.s.
Il10ra	-0.596596	6.5981	0.0102088	0.0300225	n.s.
Il10rb	-0.556791	15.9742	6.42103e-05	0.000839996	n.s.
Il11ra1	-0.828583	3.81905	0.050673	0.0989933	n.s.
Il12a	-37.6619	3.93116	0.0473993	0.0943526	n.s.
Il12b	-15.6074	1.22174	0.26902	0.387248	n.s.
Il12rb1	-0.446361	0.774859	0.378718	0.51532	n.s.
Il12rb2	-1.47178	6.40288	0.0113935	0.0326297	n.s.
Il13	-14.2274	5.36218	0.020578	0.0516339	n.s.
Il13ra1	-0.226391	3.36523	0.0665864	0.122175	n.s.
Il15	-0.338395	0.766358	0.381346	0.516569	n.s.
Il15ra	-0.949538	14.0484	0.000178161	0.00159761	n.s.
Il16	-0.644593	3.63533	0.0565653	0.107809	n.s.
Il17a	127.065	0	1	1	n.s.
Il17b	37.8863	4.547	0.0329766	0.0710165	n.s.
Il17f	-0.65946	1.53355	0.21558	0.324855	n.s.
Il17ra	-0.700161	17.023	3.69296e-05	0.000651628	n.s.
Il17rb	-29.3074	1.44257e-06	0.999042	1	n.s.
Il17re	-1.39374	7.39648	0.00653517	0.022915	n.s.
Il18	-0.454908	4.09034	0.043129	0.0873761	n.s.
Il18r1	0.0413702	0.0232102	0.878912	0.991416	n.s.
Il18rap	-0.142274	0.496432	0.481072	0.631047	n.s.
Il19	-71.2586	2.30395	0.129046	0.20884	n.s.
Il1a	-0.54539	3.46212	0.0627899	0.116034	n.s.
Il1b	-1.25491	9.93123	0.00162498	0.00793629	n.s.
Il1r1	-0.409522	9.21638	0.00239859	0.0104129	n.s.
Il1r2	-0.851844	13.4468	0.000245429	0.00202325	n.s.
Il1rap	-1.03254	9.55741	0.00199144	0.00931043	n.s.
Il1rl1	-1.17678	6.18733	0.0128668	0.0356081	n.s.
Il1rl2	-0.896184	7.22035	0.00720815	0.024117	n.s.
Il1rn	-1.00573	25.8565	3.67765e-07	2.51459e-05	n.s.
Il2	-120.851	5.76517	0.0163469	0.0438322	0.0438322
Il20	-403.387	7.45857e-07	0.999311	1	n.s.
Il21	-3.04299	2.99698	0.08342	0.144859	n.s.
Il21r	-0.930392	11.3105	0.000770705	0.00434614	n.s.
Il22	80.666	5.63524e-06	0.998106	1	n.s.
Il22ra2	-101.552	0.00161844	0.96791	1	n.s.
Il23a	-44.9905	1.9562	0.16192	0.252337	n.s.
Il23r	-21.7599	9.33553e-06	0.997562	1	n.s.
Il25	-191.28	2.56992e-07	0.999596	1	n.s.
Il27	-1.5661	2.41101	0.120484	0.197913	n.s.
Il27ra	-0.606731	6.1058	0.0134739	0.0370364	n.s.
Il28a	-194.141	9.16753e-07	0.999236	1	n.s.
Il2ra	-0.716934	7.01107	0.00810071	0.0260652	n.s.
Il2rb	-0.847953	20.8303	5.01815e-06	0.000161466	n.s.
Il2rg	-0.579903	7.59861	0.00584134	0.0206143	n.s.
Il3	-52.7686	7.99859	0.00468137	0.017186	0.017186
Il33	-0.0712439	0.0809197	0.776055	0.912908	n.s.
Il4	-23.2606	0	1	1	n.s.
Il4ra	-0.61352	22.0838	2.61004e-06	0.000101978	n.s.
Il5	-23.4918	9.33009	0.00225421	0.0100248	0.0100248
Il6	-0.446268	0.43687	0.508637	0.654646	n.s.
Il6ra	-0.508726	6.2315	0.0125497	0.035024	n.s.
Il6st	-0.71477	16.5381	4.76831e-05	0.000760507	n.s.
Il7	-0.21934	0.469566	0.493187	0.642317	n.s.
Il7r	-0.338561	1.36056	0.24344	0.358927	n.s.
Il9	0.17267	1.21776e-06	0.99912	1	n.s.
Ilf3	0.254181	3.16265	0.0753409	0.13337	n.s.
Irak1	0.0303173	0.0547672	0.814966	0.946468	n.s.
Irak2	-0.316547	3.92379	0.0476075	0.0943526	n.s.
Irak3	-0.761632	15.7863	7.09129e-05	0.000863574	n.s.
Irak4	-0.250608	3.91148	0.0479572	0.0947025	n.s.
Irf1	-0.402501	5.4441	0.0196345	0.0499538	n.s.
Irf3	-1.42487	0.459291	0.497955	0.645454	n.s.
Irf4	-1.36984	2.81467	0.0934058	0.158918	n.s.
Irf5	-0.782914	13.9627	0.000186476	0.0016452	n.s.
Irf7	-0.826767	4.04934	0.0441887	0.0891926	n.s.
Irf8	-0.658985	11.3114	0.000770318	0.00434614	n.s.
Irgm1	-0.208748	0.858124	0.354264	0.486891	n.s.
Itga2b	-55.8332	4.6915	0.0303123	0.0668581	n.s.
Itga4	-1.10586	7.91164	0.00491178	0.0179116	n.s.
Itga5	-0.617004	8.40684	0.00373812	0.0144545	n.s.
Itga6	0.20853	3.38084	0.0659583	0.121479	n.s.
Itgal	-0.864309	15.8327	6.91979e-05	0.000863574	n.s.
Itgam	-0.705404	8.2053	0.00417682	0.0157567	n.s.
Itgax	-0.460367	5.24163	0.0220526	0.0540932	n.s.
Itgb1	0.0309387	0.0630634	0.801718	0.935044	n.s.
Itgb2	-0.771305	13.4286	0.00024782	0.00202325	n.s.
Itln1	-140.391	0	1	1	n.s.
Jak1	-0.31232	8.1168	0.00438568	0.0162163	n.s.
Jak2	-0.257222	4.35272	0.03695	0.0780372	n.s.
Jak3	-0.0798513	0.332917	0.563947	0.702685	n.s.
Kir3dl1	4.52572	0	1	1	n.s.
Kir3dl2	-2.89539	0.231696	0.630269	0.762492	n.s.
Kit	-34.6117	5.61199	0.017838	0.047137	0.047137
Klra1	174.395	8.76427e-07	0.999253	1	n.s.
Klra21	-192.552	3.04863e-07	0.999559	1	n.s.
Klra4	-0.0608164	0.0369661	0.847534	0.965836	n.s.
Klra5	-1.3256	4.69305	0.0302849	0.0668581	n.s.
Klra6	-1.55692	3.66096	0.0557016	0.107161	n.s.
Klra7	-1.10599	7.19299	0.00731888	0.024117	n.s.
Klra8	-0.910838	8.98726	0.00271868	0.011266	n.s.
Klrb1	30.1171	2.0429e-07	0.999639	1	n.s.
Klrc1	-0.280551	2.05968	0.151242	0.238414	n.s.
Klrc2	-0.273446	0.32142	0.570756	0.707934	n.s.
Klrc3	10.1665	1.19044e-06	0.999129	1	n.s.
Klrd1	-0.529356	4.59629	0.0320411	0.0698267	n.s.
Klrk1	-0.791817	6.41004	0.0113477	0.0326297	n.s.
Lair1	-0.449992	2.95677	0.0855187	0.148034	n.s.
Lck	-0.788708	11.3635	0.000749014	0.00431274	n.s.
Lcp2	0.221113	0.415317	0.519283	0.662294	n.s.
Lef1	-1.33233	1.30155	0.253931	0.371391	n.s.
Lif	-0.525571	4.94881	0.0261086	0.0610316	n.s.
Lilra5	-2.64479	2.56903	0.108974	0.181734	n.s.
Lilra6	-2.73422	9.09142	0.00256811	0.0109746	0.0109746
Lilrb3	-0.831382	7.30451	0.00687819	0.0238091	n.s.
Lilrb4	-0.868714	17.5053	2.86511e-05	0.000559721	n.s.
Litaf	-0.211219	3.57547	0.0586389	0.110988	n.s.
Lta	-1.72361	1.61261	0.204126	0.309299	n.s.
Ltb	-0.649057	6.60923	0.0101452	0.0299968	n.s.
Ltb4r1	-1.06047	6.86865	0.00877207	0.027419	n.s.
Ltb4r2	-25.6688	0.142595	0.705715	0.837367	n.s.
Ltbr	-0.104106	0.765784	0.381525	0.516569	n.s.
Ltf	64.8448	6.92984e-07	0.999336	1	n.s.
Ly86	-0.667558	5.198	0.0226129	0.0547313	n.s.
Ly96	-0.135032	0.645281	0.421805	0.560027	n.s.
Maf	-0.939499	11.1162	0.000855758	0.00477653	n.s.
Map4k1	-2.33513	8.93848	0.00279225	0.0114839	0.0114839
Map4k2	-0.151666	0.327593	0.56708	0.704983	n.s.
Map4k4	-0.151882	1.53804	0.214909	0.324739	n.s.
Mapk1	-0.123726	1.08419	0.297762	0.418704	n.s.
Mapk11	-0.333125	4.68041	0.0305085	0.0670207	n.s.
Mapk14	-0.166776	1.72623	0.188893	0.287813	n.s.
Mapkapk2	-0.258045	4.85191	0.0276155	0.0626792	n.s.
Marco	-21.6031	3.51913	0.0606642	0.113254	n.s.
Masp1	-1.69316	9.05405	0.00262114	0.0111145	n.s.
Masp2	-165.957	0	1	1	n.s.
Mbl2	-240.665	2.5648e-06	0.998722	1	n.s.
Mbp	-2.47497	4.77791	0.0288271	0.0644732	n.s.
Mif	0.165939	1.97337	0.160091	0.250916	n.s.
Mme	-7.3654	13.7758	0.000205975	0.00178838	0.00178838
Mr1	0.143265	0.315539	0.574301	0.709126	n.s.
Ms4a1	1.43515	1.24289	0.264915	0.384373	n.s.
Msr1	-0.666983	15.586	7.88358e-05	0.000883964	n.s.
Muc1	0.748536	9.01938	0.00267132	0.0111814	n.s.
Mx1	-0.71376	3.08189	0.0791685	0.138799	n.s.
Myd88	-0.456262	7.37007	0.00663184	0.0231059	n.s.
Ncam1	0.214163	3.22701	0.0724328	0.129904	n.s.
Ncf4	-0.699293	9.51805	0.00203461	0.00943162	n.s.
Nfatc1	-0.509227	4.75285	0.0292497	0.065039	n.s.
Nfatc2	-0.748982	5.51717	0.0188307	0.0485868	n.s.
Nfatc3	-0.0488499	0.134498	0.713814	0.844813	n.s.
Nfil3	-1.0204	27.9395	1.25168e-07	1.14111e-05	n.s.
Nfkb1	-0.220057	3.56529	0.0589994	0.111285	n.s.
Nfkb2	-0.272746	5.37639	0.0204111	0.0514509	n.s.
Nfkbia	-0.50911	7.8884	0.00497529	0.0180231	n.s.
Nfkbiz	-0.390354	6.96321	0.00832024	0.0264603	n.s.
Nod2	-1.26192	9.84816	0.00170002	0.00822928	n.s.
Nos2	-1.12192	10.1717	0.00142615	0.00722321	n.s.
Notch1	-0.412535	5.02599	0.0249696	0.0590637	n.s.
Notch2	-0.066114	0.319278	0.572042	0.707934	n.s.
Nox1	-32.1008	1.91364e-06	0.998896	1	n.s.
Nox3	-6.02862	9.81284e-07	0.99921	1	n.s.
Nox4	-1.06014	7.25252	0.00708017	0.024055	n.s.
Npc1	-0.42825	7.26936	0.00701409	0.0239794	n.s.
Nt5e	0.028194	0.0353995	0.850761	0.967497	n.s.
Pax5	18.9067	3.30056e-07	0.999542	1	n.s.
Pdcd1	-1.00163	5.65479	0.0174078	0.0464491	n.s.
Pdcd1lg2	-0.766052	3.61119	0.0573921	0.109005	n.s.
Pdcd2	0.202128	1.06156	0.30286	0.42478	n.s.
Pdgfb	-0.298053	6.24732	0.0124381	0.0349011	n.s.
Pdgfrb	-0.830636	3.64612	0.0562001	0.107488	n.s.
Pecam1	-0.83575	23.0815	1.55279e-06	7.07811e-05	n.s.
Phlpp1	-0.115683	0.463612	0.495941	0.64437	n.s.
Phlpp2	-0.338549	2.34597	0.125607	0.204486	n.s.
Pigr	-0.181826	53.867	2.14495e-13	1.17329e-10	n.s.
Pla2g2a	15.5567	4.38426e-07	0.999472	1	n.s.
Pla2g2e	-21.9872	6.74317	0.0094107	0.0282838	0.0282838
Plau	-0.395391	3.23776	0.0719588	0.129479	n.s.
Plaur	-0.185846	1.87392	0.171027	0.26427	n.s.
Pml	-0.300862	5.1726	0.0229458	0.0552923	n.s.
Pou2f2	-1.0515	5.79471	0.0160744	0.0433139	n.s.
Pparg	0.298496	1.6402	0.200298	0.304341	n.s.
Ppbp	-0.9492	12.9482	0.000320226	0.00243283	n.s.
Prdm1	-0.685631	3.29945	0.0693033	0.125526	n.s.
Prf1	-1.09095	2.9492	0.0859201	0.14826	n.s.
Prim1	0.113557	0.807069	0.368988	0.504591	n.s.
Prkcd	-0.303214	6.37989	0.011542	0.0328828	n.s.
Psmb10	-0.20471	0.776357	0.378258	0.51532	n.s.
Psmb11	42.3193	7.395e-07	0.999314	1	n.s.
Psmb5	-0.0648326	0.339968	0.559848	0.702685	n.s.
Psmb7	0.00863684	0.00622067	0.937135	1	n.s.
Psmb9	-0.278249	1.14841	0.283882	0.404385	n.s.
Psmc2	-0.0614708	0.299447	0.584229	0.716532	n.s.
Psmd7	-0.054343	0.237973	0.625674	0.758855	n.s.
Ptafr	-1.20128	15.7829	7.10435e-05	0.000863574	n.s.
Ptger4	-0.809287	5.81385	0.0159004	0.0430571	n.s.
Ptgs2	-0.361679	0.928842	0.335164	0.465317	n.s.
Ptk2	0.201119	2.60335	0.106638	0.178685	n.s.
Ptpn2	-0.0292671	0.0498863	0.823261	0.94805	n.s.
Ptpn22	-0.633793	10.0784	0.0015002	0.00752851	n.s.
Ptpn6	-0.784466	11.9304	0.000552265	0.00343283	n.s.
Ptprc	-0.768545	10.4387	0.00123404	0.00642874	n.s.
Rae1	-0.0200706	0.0232966	0.878688	0.991416	n.s.
Rag1	-25.2649	5.23381	0.0221519	0.0540942	n.s.
Rag2	-73.3494	0	1	1	n.s.
Rela	-0.0682628	0.300165	0.583779	0.716532	n.s.
Relb	-0.328179	6.90625	0.0085895	0.0270026	n.s.
Rorc	-1.58368	4.96784	0.0258229	0.0606229	n.s.
Runx1	-0.226177	3.83487	0.0501969	0.0984148	n.s.
Runx3	-1.6598	13.2565	0.000271643	0.00215346	n.s.
S100a8	-0.986491	3.77095	0.0521501	0.101156	n.s.
S100a9	-1.24878	6.77394	0.00924985	0.0280285	n.s.
Sele	-2.04345	4.30867	0.0379185	0.0794691	n.s.
Sell	-1.07266	9.01494	0.00267782	0.0111814	n.s.
Selplg	138.273	6.33758e-08	0.999799	1	n.s.
Serping1	-0.824039	10.1795	0.00142011	0.00722321	n.s.
Sh2d1a	-1.78062	23.3158	1.37466e-06	6.8358e-05	n.s.
Sigirr	0.510756	11.5778	0.000667448	0.00401202	n.s.
Ski	-0.0012981	0.000798461	0.977457	1	n.s.
Slamf1	-1.16406	3.19583	0.0738264	0.131971	n.s.
Slamf7	-1.03586	13.3166	0.00026307	0.00211617	n.s.
Smad3	0.0225195	0.0380405	0.845362	0.965371	n.s.
Smad5	-0.176981	2.14334	0.143189	0.227028	n.s.
Socs1	-0.631022	5.61668	0.0177903	0.047137	n.s.
Socs3	-0.78038	12.5092	0.000404964	0.00291467	n.s.
Spn	-0.820681	11.8321	0.000582197	0.00357822	n.s.
Src	0.0720941	0.381204	0.536959	0.6799	n.s.
Stat1	-0.413961	3.2733	0.070416	0.127121	n.s.
Stat2	-0.593066	2.47214	0.11588	0.192081	n.s.
Stat3	-0.42333	14.6113	0.000132119	0.00131398	n.s.
Stat4	-0.692256	2.3605	0.124442	0.203193	n.s.
Stat5a	-0.180294	0.977595	0.322793	0.449282	n.s.
Stat5b	-0.189397	2.33873	0.126192	0.204829	n.s.
Stat6	-0.0877537	0.531164	0.466118	0.614377	n.s.
Syk	-0.827416	15.4485	8.47836e-05	0.000927533	n.s.
Tagap	-0.598383	3.78946	0.0515763	0.100399	n.s.
Tal1	-1.70356	8.37601	0.00380206	0.0145436	n.s.
Tap1	-0.395254	2.25041	0.133579	0.214905	n.s.
Tapbp	-0.545184	11.9519	0.000545905	0.0034323	n.s.
Tbk1	-0.217761	2.56347	0.109358	0.18182	n.s.
Tbx21	-36.1948	9.35052	0.00222923	0.0100027	0.0100027
Tcf4	-0.314134	7.77207	0.00530604	0.0190947	n.s.
Tcf7	-0.0463292	0.0786968	0.779071	0.914489	n.s.
Tfrc	-0.259587	0.902173	0.3422	0.472685	n.s.
Tgfb1	-0.386485	12.0976	0.00050486	0.00324893	n.s.
Tgfb2	-0.340792	1.08854	0.296796	0.418421	n.s.
Tgfb3	0.130871	0.40944	0.522254	0.664356	n.s.
Tgfbi	-0.735343	14.3922	0.000148415	0.00139971	n.s.
Tgfbr1	0.272558	4.14846	0.0416724	0.086295	n.s.
Tgfbr2	-0.461385	5.35291	0.0206877	0.0516721	n.s.
Thy1	-0.558829	8.77076	0.00306098	0.0124952	n.s.
Tigit	-0.386477	2.9383	0.0865016	0.148794	n.s.
Tirap	-0.0763465	0.181298	0.67026	0.800507	n.s.
Tlr1	-0.861837	6.18425	0.0128892	0.0356081	n.s.
Tlr2	-1.41572	31.5232	1.97072e-08	2.69496e-06	n.s.
Tlr3	-0.109112	0.133256	0.715079	0.844813	n.s.
Tlr4	-0.539959	8.73738	0.00311753	0.0125389	n.s.
Tlr5	-3.23581	8.24835	0.00407891	0.0154942	0.0154942
Tlr8	-0.985477	15.5777	7.9185e-05	0.000883964	n.s.
Tlr9	-1.00852	3.92783	0.0474932	0.0943526	n.s.
Tmem173	-0.653847	15.5919	7.85897e-05	0.000883964	n.s.
Tnf	-1.41048	8.74221	0.00310927	0.0125389	n.s.
Tnfaip3	-0.369216	5.58648	0.0180996	0.0472308	n.s.
Tnfaip6	-1.39455	11.4373	0.000719837	0.00421752	n.s.
Tnfrsf11a	-0.19576	0.678241	0.410193	0.548596	n.s.
Tnfrsf13b	-0.887431	4.1344	0.04202	0.086295	n.s.
Tnfrsf13c	-99.2392	3.10626e-06	0.998594	1	n.s.
Tnfrsf14	-0.783133	7.60473	0.00582153	0.0206143	n.s.
Tnfrsf17	59.6089	0	1	1	n.s.
Tnfrsf1b	-0.684583	19.0913	1.24611e-05	0.000289656	n.s.
Tnfrsf4	-1.03627	7.69284	0.00554404	0.0198209	n.s.
Tnfrsf8	-2.65393	4.43976	0.0351112	0.0744832	n.s.
Tnfrsf9	-0.26938	0.419471	0.517201	0.662294	n.s.
Tnfsf10	-0.256615	0.564824	0.452323	0.599082	n.s.
Tnfsf11	-1.75778	21.2815	3.96548e-06	0.00013557	n.s.
Tnfsf12	-0.562851	12.4674	0.000414123	0.00294189	n.s.
Tnfsf13b	-3.25774	8.64118	0.00328648	0.0130268	0.0130268
Tnfsf14	-1.04604	15.7004	7.42076e-05	0.000882426	n.s.
Tnfsf15	-42.7153	2.78761	0.0949959	0.160379	n.s.
Tnfsf18	-1.80253	0.0465265	0.829222	0.95091	n.s.
Tnfsf8	-18.3658	0.0156537	0.900433	1	n.s.
Tollip	-0.177039	2.07122	0.150101	0.237299	n.s.
Traf1	-0.282458	1.74915	0.185984	0.28417	n.s.
Traf2	-0.0576085	0.156094	0.692778	0.823804	n.s.
Traf3	-0.0730998	0.208874	0.647651	0.775197	n.s.
Traf4	0.614523	6.44687	0.0111148	0.0323303	n.s.
Traf5	-1.09987	15.2429	9.45321e-05	0.000975643	n.s.
Traf6	-0.411482	6.63336	0.0100086	0.0297539	n.s.
Trem1	-0.754999	6.83736	0.00892709	0.0275882	n.s.
Trem2	-0.705038	6.85436	0.00884252	0.0274822	n.s.
Trp53	-0.089111	0.486933	0.485298	0.635068	n.s.
Tslp	-93.7158	5.28895e-06	0.998165	1	n.s.
Tyk2	-0.421599	3.51914	0.060664	0.113254	n.s.
Tyrobp	-0.925543	32.647	1.10508e-08	2.01492e-06	n.s.
Ube2l3	-0.0787668	0.51357	0.473598	0.622735	n.s.
Vcam1	0.203874	1.16991	0.27942	0.400112	n.s.
Vtn	-9.55434	1.36659	0.242398	0.358357	n.s.
Xbp1	-0.389319	12.3205	0.000448005	0.00298852	n.s.
Xcl1	0.0808874	0.0513364	0.820754	0.947157	n.s.
Xcr1	-0.930635	0.274595	0.600266	0.732914	n.s.
Zap70	-1.49947	17.2961	3.19851e-05	0.000603304	n.s.
Zbtb7b	-0.0822329	0.415039	0.519423	0.662294	n.s.
Zeb1	-0.293666	4.78238	0.0287523	0.0644732	n.s.
