# Supplementary material for: Virotherapy combined with anti-PD-1 transiently reshapes the tumor immune environment and induces anti-tumor immunity in a preclinical PDAC model
Source: Front Immunol. 2023 Jan 16;13:1096162. doi: 10.3389/fimmu.2022.1096162 (PMC9886093; doi:10.3389/fimmu.2022.1096162)
Supplement: Supplementary file 4 [file Table_3.xlsx]

## Sheet: Summary
	ADP1vsCOMBI	ADP1vsMV	MOCKvsADP1	MOCKvsCOMBI	MOCKvsMV	MvvsCOMBI
Abcb10	n.s.	n.s.	n.s.	n.s.	n.s.	n.s.
Abcb1a	n.s.	n.s.	n.s.	n.s.	n.s.	n.s.
Abcf1	n.s.	n.s.	n.s.	n.s.	n.s.	n.s.
Abl1	n.s.	n.s.	n.s.	n.s.	n.s.	n.s.
Adal	n.s.	n.s.	n.s.	n.s.	n.s.	n.s.
Ahr	n.s.	n.s.	n.s.	n.s.	n.s.	n.s.
Aicda	n.s.	n.s.	n.s.	n.s.	n.s.	n.s.
Aire	n.s.	n.s.	n.s.	n.s.	n.s.	n.s.
App	n.s.	n.s.	n.s.	n.s.	n.s.	n.s.
Arhgdib	n.s.	n.s.	n.s.	n.s.	n.s.	n.s.
Atg16l1	n.s.	n.s.	n.s.	n.s.	n.s.	n.s.
Atm	n.s.	n.s.	n.s.	n.s.	n.s.	n.s.
B2m	n.s.	n.s.	n.s.	n.s.	n.s.	n.s.
Batf	n.s.	n.s.	0.0354113	n.s.	n.s.	n.s.
Batf3	n.s.	n.s.	n.s.	n.s.	n.s.	n.s.
Bax	n.s.	n.s.	n.s.	n.s.	n.s.	n.s.
Bcap31	n.s.	n.s.	n.s.	n.s.	n.s.	n.s.
Bcl2	n.s.	n.s.	n.s.	n.s.	n.s.	n.s.
Bcl3	n.s.	n.s.	n.s.	n.s.	n.s.	n.s.
Bcl6	n.s.	n.s.	n.s.	n.s.	n.s.	n.s.
Bid	n.s.	n.s.	n.s.	n.s.	n.s.	n.s.
Blnk	n.s.	n.s.	n.s.	n.s.	n.s.	n.s.
Bst1	n.s.	n.s.	n.s.	n.s.	n.s.	n.s.
Bst2	n.s.	n.s.	n.s.	n.s.	n.s.	n.s.
Btk	n.s.	n.s.	n.s.	n.s.	n.s.	n.s.
Btla	n.s.	n.s.	n.s.	n.s.	n.s.	n.s.
Btnl1	n.s.	n.s.	n.s.	n.s.	n.s.	n.s.
Btnl2	n.s.	n.s.	n.s.	n.s.	n.s.	n.s.
C1qa	n.s.	n.s.	n.s.	n.s.	n.s.	n.s.
C1qb	n.s.	n.s.	n.s.	n.s.	n.s.	n.s.
C1qbp	n.s.	n.s.	n.s.	n.s.	n.s.	n.s.
C1ra	n.s.	n.s.	n.s.	n.s.	n.s.	n.s.
C1s	n.s.	n.s.	n.s.	n.s.	n.s.	n.s.
C2	n.s.	n.s.	n.s.	n.s.	n.s.	n.s.
C3	n.s.	n.s.	n.s.	n.s.	n.s.	n.s.
C4a	n.s.	n.s.	n.s.	n.s.	n.s.	n.s.
C4bp	n.s.	n.s.	n.s.	n.s.	n.s.	n.s.
C6	n.s.	n.s.	n.s.	n.s.	n.s.	n.s.
C7	n.s.	n.s.	n.s.	n.s.	n.s.	n.s.
C8a	n.s.	n.s.	n.s.	n.s.	n.s.	n.s.
C8b	n.s.	n.s.	n.s.	n.s.	n.s.	n.s.
C8g	n.s.	n.s.	n.s.	n.s.	n.s.	n.s.
C9	n.s.	n.s.	n.s.	n.s.	n.s.	n.s.
Camp	n.s.	n.s.	n.s.	n.s.	n.s.	n.s.
Card9	n.s.	n.s.	n.s.	n.s.	n.s.	n.s.
Casp1	n.s.	n.s.	n.s.	n.s.	n.s.	n.s.
Casp2	n.s.	n.s.	n.s.	n.s.	n.s.	n.s.
Casp3	n.s.	n.s.	n.s.	n.s.	n.s.	n.s.
Casp8	n.s.	n.s.	n.s.	n.s.	n.s.	n.s.
Ccbp2	n.s.	n.s.	n.s.	n.s.	n.s.	n.s.
Ccl11	n.s.	n.s.	n.s.	n.s.	n.s.	n.s.
Ccl12	n.s.	n.s.	n.s.	n.s.	n.s.	n.s.
Ccl19	n.s.	n.s.	n.s.	n.s.	n.s.	n.s.
Ccl2	n.s.	n.s.	n.s.	n.s.	n.s.	n.s.
Ccl20	n.s.	n.s.	n.s.	n.s.	n.s.	n.s.
Ccl22	n.s.	n.s.	n.s.	n.s.	n.s.	n.s.
Ccl24	n.s.	n.s.	n.s.	n.s.	n.s.	n.s.
Ccl25	n.s.	n.s.	n.s.	n.s.	n.s.	n.s.
Ccl26	n.s.	n.s.	n.s.	n.s.	n.s.	n.s.
Ccl3	n.s.	n.s.	n.s.	n.s.	n.s.	n.s.
Ccl4	0.0436952	0.00249764	0.049685	n.s.	n.s.	n.s.
Ccl5	n.s.	n.s.	n.s.	n.s.	n.s.	n.s.
Ccl6	n.s.	n.s.	n.s.	n.s.	n.s.	n.s.
Ccl7	n.s.	n.s.	n.s.	n.s.	n.s.	n.s.
Ccl8	n.s.	n.s.	n.s.	n.s.	n.s.	n.s.
Ccl9	n.s.	n.s.	n.s.	n.s.	n.s.	n.s.
Ccr10	n.s.	n.s.	n.s.	n.s.	n.s.	n.s.
Ccr2	n.s.	n.s.	n.s.	n.s.	n.s.	n.s.
Ccr3	n.s.	n.s.	n.s.	n.s.	n.s.	n.s.
Ccr4	n.s.	n.s.	n.s.	n.s.	n.s.	n.s.
Ccr5	n.s.	n.s.	n.s.	n.s.	n.s.	n.s.
Ccr6	n.s.	n.s.	n.s.	n.s.	n.s.	n.s.
Ccr7	n.s.	n.s.	n.s.	n.s.	n.s.	n.s.
Ccr8	n.s.	n.s.	n.s.	n.s.	n.s.	n.s.
Ccr9	n.s.	n.s.	n.s.	n.s.	n.s.	n.s.
Ccrl1	n.s.	n.s.	n.s.	n.s.	n.s.	n.s.
Ccrl2	n.s.	0.0285023	n.s.	n.s.	n.s.	n.s.
Cd109	n.s.	n.s.	n.s.	n.s.	n.s.	n.s.
Cd14	n.s.	n.s.	n.s.	n.s.	n.s.	n.s.
Cd160	n.s.	n.s.	n.s.	n.s.	n.s.	n.s.
Cd163	n.s.	n.s.	n.s.	n.s.	n.s.	n.s.
Cd164	n.s.	n.s.	n.s.	n.s.	n.s.	n.s.
Cd19	n.s.	n.s.	n.s.	n.s.	n.s.	n.s.
Cd1d1	n.s.	n.s.	n.s.	n.s.	n.s.	n.s.
Cd2	n.s.	n.s.	n.s.	n.s.	n.s.	n.s.
Cd209g	n.s.	n.s.	n.s.	n.s.	n.s.	n.s.
Cd22	n.s.	n.s.	n.s.	n.s.	n.s.	n.s.
Cd226	n.s.	n.s.	n.s.	n.s.	n.s.	n.s.
Cd244	n.s.	n.s.	n.s.	n.s.	n.s.	n.s.
Cd247	n.s.	n.s.	n.s.	n.s.	n.s.	n.s.
Cd24a	n.s.	n.s.	n.s.	n.s.	n.s.	n.s.
Cd27	n.s.	n.s.	n.s.	n.s.	n.s.	n.s.
Cd274	n.s.	n.s.	n.s.	n.s.	n.s.	n.s.
Cd28	n.s.	n.s.	n.s.	n.s.	n.s.	n.s.
Cd34	n.s.	n.s.	n.s.	n.s.	n.s.	n.s.
Cd36	n.s.	n.s.	n.s.	n.s.	n.s.	n.s.
Cd3d	n.s.	n.s.	n.s.	n.s.	n.s.	n.s.
Cd3e	n.s.	n.s.	n.s.	n.s.	n.s.	n.s.
Cd3eap	n.s.	n.s.	n.s.	n.s.	n.s.	n.s.
Cd4	n.s.	n.s.	n.s.	n.s.	n.s.	n.s.
Cd40	n.s.	n.s.	n.s.	n.s.	n.s.	n.s.
Cd40lg	n.s.	n.s.	n.s.	n.s.	n.s.	n.s.
Cd44	n.s.	n.s.	n.s.	n.s.	n.s.	n.s.
Cd46	n.s.	n.s.	n.s.	n.s.	n.s.	n.s.
Cd48	n.s.	n.s.	n.s.	n.s.	n.s.	n.s.
Cd5	n.s.	n.s.	n.s.	n.s.	n.s.	n.s.
Cd53	n.s.	n.s.	n.s.	n.s.	n.s.	n.s.
Cd55	n.s.	n.s.	n.s.	n.s.	n.s.	n.s.
Cd59b	n.s.	n.s.	n.s.	n.s.	n.s.	n.s.
Cd6	n.s.	n.s.	n.s.	n.s.	n.s.	n.s.
Cd69	n.s.	n.s.	n.s.	n.s.	n.s.	n.s.
Cd7	n.s.	n.s.	n.s.	n.s.	n.s.	n.s.
Cd74	n.s.	n.s.	n.s.	n.s.	n.s.	n.s.
Cd79a	n.s.	n.s.	n.s.	n.s.	n.s.	n.s.
Cd79b	n.s.	n.s.	n.s.	n.s.	0.0452127	n.s.
Cd80	n.s.	n.s.	n.s.	n.s.	0.0452127	n.s.
Cd81	n.s.	n.s.	n.s.	n.s.	n.s.	n.s.
Cd82	n.s.	n.s.	n.s.	n.s.	n.s.	n.s.
Cd83	n.s.	n.s.	n.s.	n.s.	n.s.	n.s.
Cd86	n.s.	n.s.	n.s.	n.s.	n.s.	n.s.
Cd8a	n.s.	n.s.	n.s.	n.s.	n.s.	n.s.
Cd8b1	n.s.	n.s.	n.s.	n.s.	n.s.	n.s.
Cd9	n.s.	n.s.	n.s.	n.s.	n.s.	n.s.
Cd96	n.s.	n.s.	n.s.	n.s.	n.s.	n.s.
Cd97	n.s.	n.s.	n.s.	n.s.	n.s.	n.s.
Cd99	n.s.	n.s.	n.s.	n.s.	n.s.	n.s.
Cdh5	n.s.	n.s.	n.s.	n.s.	n.s.	n.s.
Cdkn1a	n.s.	n.s.	n.s.	n.s.	n.s.	n.s.
Ceacam1	n.s.	n.s.	n.s.	n.s.	n.s.	n.s.
Cebpb	n.s.	n.s.	n.s.	n.s.	n.s.	n.s.
Cfb	n.s.	n.s.	n.s.	n.s.	n.s.	n.s.
Cfd	n.s.	n.s.	n.s.	n.s.	n.s.	n.s.
Cfh	n.s.	n.s.	n.s.	n.s.	n.s.	n.s.
Cfi	n.s.	n.s.	n.s.	n.s.	n.s.	n.s.
Cfp	n.s.	n.s.	n.s.	n.s.	n.s.	n.s.
Chuk	n.s.	n.s.	n.s.	n.s.	n.s.	n.s.
Ciita	n.s.	n.s.	n.s.	n.s.	n.s.	n.s.
Cish	n.s.	n.s.	n.s.	n.s.	n.s.	n.s.
Clec4a4	n.s.	n.s.	n.s.	n.s.	n.s.	n.s.
Clec4e	n.s.	7.7601e-05	n.s.	n.s.	n.s.	n.s.
Clec5a	n.s.	n.s.	n.s.	n.s.	n.s.	n.s.
Clu	n.s.	n.s.	n.s.	n.s.	n.s.	n.s.
Cmklr1	n.s.	n.s.	n.s.	n.s.	n.s.	n.s.
Cr2	n.s.	n.s.	n.s.	n.s.	n.s.	n.s.
Cradd	n.s.	n.s.	n.s.	n.s.	n.s.	n.s.
Crlf2	n.s.	n.s.	n.s.	n.s.	n.s.	n.s.
Csf1	n.s.	n.s.	n.s.	n.s.	n.s.	n.s.
Csf1r	n.s.	n.s.	n.s.	n.s.	n.s.	n.s.
Csf2	n.s.	n.s.	n.s.	n.s.	n.s.	n.s.
Csf2rb	n.s.	n.s.	n.s.	n.s.	n.s.	n.s.
Csf3r	n.s.	n.s.	n.s.	n.s.	n.s.	n.s.
Ctla4	n.s.	8.98792e-11	4.1554e-10	n.s.	n.s.	n.s.
Ctnnb1	n.s.	n.s.	n.s.	n.s.	n.s.	n.s.
Ctsc	n.s.	n.s.	n.s.	n.s.	n.s.	n.s.
Ctsg	n.s.	n.s.	n.s.	n.s.	n.s.	n.s.
Ctss	n.s.	n.s.	n.s.	n.s.	n.s.	n.s.
Cul9	n.s.	n.s.	n.s.	n.s.	n.s.	n.s.
Cx3cl1	n.s.	n.s.	n.s.	n.s.	n.s.	n.s.
Cx3cr1	n.s.	n.s.	n.s.	n.s.	n.s.	n.s.
Cxcl1	n.s.	n.s.	n.s.	n.s.	n.s.	n.s.
Cxcl10	n.s.	n.s.	n.s.	n.s.	n.s.	n.s.
Cxcl11	n.s.	n.s.	n.s.	n.s.	n.s.	n.s.
Cxcl12	n.s.	n.s.	n.s.	n.s.	n.s.	n.s.
Cxcl13	n.s.	1.29368e-08	n.s.	n.s.	2.12264e-08	1.12197e-08
Cxcl15	n.s.	n.s.	n.s.	n.s.	n.s.	n.s.
Cxcl3	n.s.	0.00187055	n.s.	n.s.	n.s.	n.s.
Cxcl9	n.s.	n.s.	n.s.	n.s.	n.s.	n.s.
Cxcr1	n.s.	n.s.	n.s.	n.s.	n.s.	n.s.
Cxcr2	n.s.	n.s.	n.s.	n.s.	n.s.	n.s.
Cxcr3	n.s.	n.s.	n.s.	n.s.	n.s.	n.s.
Cxcr4	n.s.	n.s.	n.s.	n.s.	n.s.	n.s.
Cxcr5	n.s.	n.s.	n.s.	n.s.	n.s.	n.s.
Cxcr6	n.s.	n.s.	n.s.	n.s.	n.s.	n.s.
Cybb	n.s.	n.s.	n.s.	n.s.	n.s.	n.s.
Ddx58	n.s.	n.s.	n.s.	n.s.	n.s.	n.s.
Defb1	n.s.	n.s.	n.s.	n.s.	n.s.	n.s.
Defb14	n.s.	n.s.	n.s.	n.s.	n.s.	n.s.
Dpp4	n.s.	n.s.	n.s.	n.s.	n.s.	n.s.
Ebi3	n.s.	n.s.	n.s.	n.s.	n.s.	n.s.
Emr1	n.s.	n.s.	n.s.	n.s.	n.s.	n.s.
Entpd1	n.s.	n.s.	n.s.	n.s.	n.s.	n.s.
Eomes	n.s.	n.s.	n.s.	n.s.	n.s.	n.s.
Ets1	n.s.	n.s.	n.s.	n.s.	n.s.	n.s.
Fadd	n.s.	n.s.	n.s.	n.s.	n.s.	n.s.
Fas	n.s.	n.s.	n.s.	n.s.	n.s.	n.s.
Fasl	n.s.	n.s.	n.s.	n.s.	n.s.	n.s.
Fcamr	n.s.	n.s.	n.s.	n.s.	n.s.	n.s.
Fcer1a	n.s.	n.s.	n.s.	n.s.	n.s.	n.s.
Fcer1g	n.s.	n.s.	n.s.	n.s.	n.s.	n.s.
Fcgr1	n.s.	n.s.	n.s.	n.s.	n.s.	n.s.
Fcgr2b	n.s.	n.s.	n.s.	n.s.	n.s.	n.s.
Fcgr3	n.s.	n.s.	n.s.	n.s.	n.s.	n.s.
Fcgr4	n.s.	n.s.	n.s.	n.s.	n.s.	n.s.
Fcgrt	n.s.	n.s.	n.s.	n.s.	n.s.	n.s.
Fkbp5	n.s.	n.s.	n.s.	n.s.	n.s.	n.s.
Fn1	n.s.	n.s.	n.s.	n.s.	n.s.	n.s.
Folr4	n.s.	n.s.	n.s.	n.s.	n.s.	n.s.
Foxp3	n.s.	n.s.	n.s.	n.s.	n.s.	n.s.
Frmpd4	n.s.	n.s.	n.s.	n.s.	n.s.	n.s.
Fyn	n.s.	n.s.	n.s.	n.s.	n.s.	n.s.
Gata3	n.s.	n.s.	n.s.	n.s.	n.s.	n.s.
Gfi1	n.s.	n.s.	n.s.	n.s.	n.s.	n.s.
Gm10499	n.s.	n.s.	n.s.	n.s.	n.s.	n.s.
Gp1bb	n.s.	n.s.	n.s.	n.s.	n.s.	n.s.
Gpi1	n.s.	n.s.	n.s.	n.s.	n.s.	n.s.
Gpr183	n.s.	n.s.	n.s.	n.s.	n.s.	n.s.
Gpr44	n.s.	n.s.	n.s.	n.s.	n.s.	n.s.
Gzma	n.s.	n.s.	n.s.	n.s.	n.s.	n.s.
Gzmb	n.s.	n.s.	n.s.	n.s.	n.s.	n.s.
H2-Aa	n.s.	n.s.	n.s.	n.s.	n.s.	n.s.
H2-Ab1	n.s.	n.s.	n.s.	n.s.	n.s.	n.s.
H2-DMa	n.s.	n.s.	n.s.	n.s.	n.s.	n.s.
H2-DMb2	n.s.	n.s.	n.s.	n.s.	n.s.	n.s.
H2-Ea-ps	n.s.	n.s.	n.s.	n.s.	n.s.	n.s.
H2-Eb1	n.s.	n.s.	n.s.	n.s.	n.s.	n.s.
H2-K1	n.s.	n.s.	n.s.	n.s.	n.s.	n.s.
H2-Ob	n.s.	n.s.	n.s.	n.s.	n.s.	n.s.
H2-Q10	n.s.	n.s.	n.s.	n.s.	n.s.	n.s.
H60a	n.s.	n.s.	n.s.	n.s.	n.s.	n.s.
Hamp	n.s.	n.s.	n.s.	n.s.	n.s.	n.s.
Hc	n.s.	n.s.	n.s.	n.s.	n.s.	n.s.
Hcst	n.s.	n.s.	n.s.	n.s.	n.s.	n.s.
Hfe	n.s.	n.s.	n.s.	n.s.	n.s.	n.s.
Hif1a	n.s.	n.s.	n.s.	n.s.	n.s.	n.s.
Hlx	n.s.	n.s.	n.s.	n.s.	n.s.	n.s.
Icam1	n.s.	n.s.	n.s.	n.s.	n.s.	n.s.
Icam2	n.s.	n.s.	n.s.	n.s.	n.s.	n.s.
Icam4	n.s.	n.s.	n.s.	n.s.	n.s.	n.s.
Icam5	n.s.	n.s.	n.s.	n.s.	n.s.	n.s.
Icos	n.s.	7.7601e-05	n.s.	n.s.	n.s.	n.s.
Icosl	n.s.	n.s.	n.s.	n.s.	n.s.	n.s.
Ifi204	n.s.	n.s.	n.s.	n.s.	n.s.	n.s.
Ifi35	n.s.	n.s.	n.s.	n.s.	n.s.	n.s.
Ifih1	n.s.	n.s.	n.s.	n.s.	n.s.	n.s.
Ifit2	n.s.	n.s.	n.s.	n.s.	n.s.	n.s.
Ifitm1	n.s.	n.s.	n.s.	n.s.	n.s.	n.s.
Ifna1	n.s.	n.s.	n.s.	n.s.	n.s.	n.s.
Ifna2	n.s.	n.s.	n.s.	n.s.	n.s.	n.s.
Ifnar1	n.s.	n.s.	n.s.	n.s.	n.s.	n.s.
Ifnar2	n.s.	n.s.	n.s.	n.s.	n.s.	n.s.
Ifnb1	n.s.	n.s.	n.s.	n.s.	n.s.	n.s.
Ifng	n.s.	n.s.	n.s.	n.s.	n.s.	n.s.
Ifngr1	n.s.	n.s.	n.s.	n.s.	n.s.	n.s.
Ifngr2	n.s.	n.s.	n.s.	n.s.	n.s.	n.s.
Igf2r	n.s.	n.s.	n.s.	n.s.	n.s.	n.s.
Ikbkap	n.s.	n.s.	n.s.	n.s.	n.s.	n.s.
Ikbkb	n.s.	n.s.	n.s.	n.s.	n.s.	n.s.
Ikbke	n.s.	n.s.	n.s.	n.s.	n.s.	n.s.
Ikbkg	n.s.	n.s.	n.s.	n.s.	n.s.	n.s.
Ikzf1	n.s.	n.s.	n.s.	n.s.	n.s.	n.s.
Ikzf2	n.s.	n.s.	n.s.	n.s.	n.s.	n.s.
Ikzf3	n.s.	n.s.	n.s.	n.s.	n.s.	n.s.
Ikzf4	n.s.	n.s.	n.s.	n.s.	n.s.	n.s.
Il10	n.s.	n.s.	n.s.	n.s.	n.s.	n.s.
Il10ra	n.s.	n.s.	n.s.	n.s.	n.s.	n.s.
Il10rb	n.s.	n.s.	n.s.	n.s.	n.s.	n.s.
Il11ra1	n.s.	n.s.	n.s.	n.s.	n.s.	n.s.
Il12a	n.s.	n.s.	n.s.	n.s.	n.s.	n.s.
Il12b	n.s.	n.s.	n.s.	n.s.	n.s.	n.s.
Il12rb1	n.s.	0.0225692	n.s.	n.s.	n.s.	n.s.
Il12rb2	n.s.	n.s.	n.s.	n.s.	n.s.	n.s.
Il13	n.s.	n.s.	n.s.	n.s.	n.s.	n.s.
Il13ra1	n.s.	n.s.	n.s.	n.s.	n.s.	n.s.
Il15	n.s.	n.s.	n.s.	n.s.	n.s.	n.s.
Il15ra	n.s.	n.s.	n.s.	n.s.	n.s.	n.s.
Il16	n.s.	0.0406626	n.s.	n.s.	n.s.	n.s.
Il17a	n.s.	n.s.	n.s.	n.s.	n.s.	n.s.
Il17b	n.s.	n.s.	n.s.	n.s.	n.s.	n.s.
Il17f	n.s.	n.s.	n.s.	n.s.	n.s.	n.s.
Il17ra	n.s.	n.s.	n.s.	n.s.	n.s.	n.s.
Il17rb	n.s.	n.s.	n.s.	n.s.	n.s.	n.s.
Il17re	n.s.	n.s.	n.s.	n.s.	n.s.	n.s.
Il18	n.s.	n.s.	n.s.	n.s.	n.s.	n.s.
Il18r1	n.s.	n.s.	n.s.	n.s.	n.s.	n.s.
Il18rap	n.s.	n.s.	n.s.	n.s.	n.s.	n.s.
Il19	n.s.	n.s.	n.s.	n.s.	n.s.	n.s.
Il1a	n.s.	n.s.	n.s.	n.s.	n.s.	n.s.
Il1b	n.s.	n.s.	n.s.	n.s.	n.s.	n.s.
Il1r1	n.s.	n.s.	n.s.	n.s.	n.s.	n.s.
Il1r2	n.s.	n.s.	n.s.	n.s.	n.s.	n.s.
Il1rap	n.s.	n.s.	n.s.	n.s.	n.s.	n.s.
Il1rl1	n.s.	n.s.	n.s.	n.s.	n.s.	n.s.
Il1rl2	n.s.	n.s.	n.s.	n.s.	n.s.	n.s.
Il1rn	n.s.	n.s.	n.s.	n.s.	n.s.	n.s.
Il2	n.s.	n.s.	n.s.	n.s.	n.s.	n.s.
Il20	n.s.	n.s.	n.s.	n.s.	n.s.	n.s.
Il21	n.s.	n.s.	n.s.	n.s.	n.s.	n.s.
Il21r	n.s.	n.s.	n.s.	n.s.	n.s.	n.s.
Il22	n.s.	n.s.	n.s.	n.s.	n.s.	n.s.
Il22ra2	n.s.	n.s.	n.s.	n.s.	n.s.	n.s.
Il23a	n.s.	n.s.	n.s.	n.s.	n.s.	n.s.
Il23r	n.s.	n.s.	n.s.	n.s.	n.s.	n.s.
Il25	n.s.	n.s.	n.s.	n.s.	n.s.	n.s.
Il27	n.s.	n.s.	n.s.	n.s.	n.s.	n.s.
Il27ra	n.s.	n.s.	n.s.	n.s.	n.s.	n.s.
Il28a	n.s.	n.s.	n.s.	n.s.	n.s.	n.s.
Il2ra	n.s.	n.s.	n.s.	n.s.	n.s.	n.s.
Il2rb	n.s.	n.s.	n.s.	n.s.	n.s.	n.s.
Il2rg	n.s.	n.s.	n.s.	n.s.	n.s.	n.s.
Il3	n.s.	n.s.	n.s.	n.s.	n.s.	n.s.
Il33	n.s.	n.s.	n.s.	n.s.	n.s.	n.s.
Il4	n.s.	n.s.	n.s.	n.s.	n.s.	n.s.
Il4ra	n.s.	n.s.	n.s.	n.s.	n.s.	n.s.
Il5	n.s.	n.s.	n.s.	n.s.	n.s.	n.s.
Il6	n.s.	n.s.	n.s.	n.s.	n.s.	n.s.
Il6ra	n.s.	n.s.	n.s.	n.s.	n.s.	n.s.
Il6st	n.s.	n.s.	n.s.	n.s.	n.s.	n.s.
Il7	n.s.	n.s.	n.s.	n.s.	n.s.	n.s.
Il7r	n.s.	n.s.	n.s.	n.s.	n.s.	n.s.
Il9	n.s.	n.s.	n.s.	n.s.	n.s.	n.s.
Ilf3	n.s.	n.s.	n.s.	n.s.	n.s.	n.s.
Irak1	n.s.	n.s.	n.s.	n.s.	n.s.	n.s.
Irak2	n.s.	n.s.	n.s.	n.s.	n.s.	n.s.
Irak3	n.s.	n.s.	n.s.	n.s.	n.s.	n.s.
Irak4	n.s.	n.s.	n.s.	n.s.	n.s.	n.s.
Irf1	n.s.	n.s.	n.s.	n.s.	n.s.	n.s.
Irf3	n.s.	n.s.	n.s.	n.s.	n.s.	n.s.
Irf4	n.s.	n.s.	n.s.	n.s.	n.s.	n.s.
Irf5	n.s.	n.s.	n.s.	n.s.	n.s.	n.s.
Irf7	n.s.	n.s.	n.s.	n.s.	n.s.	n.s.
Irf8	n.s.	n.s.	n.s.	n.s.	n.s.	n.s.
Irgm1	n.s.	n.s.	n.s.	n.s.	n.s.	n.s.
Itga2b	n.s.	n.s.	n.s.	n.s.	n.s.	n.s.
Itga4	n.s.	n.s.	n.s.	n.s.	n.s.	n.s.
Itga5	n.s.	n.s.	n.s.	n.s.	n.s.	n.s.
Itga6	n.s.	n.s.	n.s.	n.s.	n.s.	n.s.
Itgal	n.s.	n.s.	n.s.	n.s.	n.s.	n.s.
Itgam	n.s.	n.s.	n.s.	n.s.	n.s.	n.s.
Itgax	n.s.	n.s.	n.s.	n.s.	n.s.	n.s.
Itgb1	n.s.	n.s.	n.s.	n.s.	n.s.	n.s.
Itgb2	n.s.	n.s.	n.s.	n.s.	n.s.	n.s.
Itln1	n.s.	n.s.	n.s.	n.s.	n.s.	n.s.
Jak1	n.s.	n.s.	n.s.	n.s.	n.s.	n.s.
Jak2	n.s.	n.s.	n.s.	n.s.	n.s.	n.s.
Jak3	n.s.	n.s.	n.s.	n.s.	n.s.	n.s.
Kir3dl1	n.s.	n.s.	n.s.	n.s.	n.s.	n.s.
Kir3dl2	n.s.	n.s.	n.s.	n.s.	n.s.	n.s.
Kit	n.s.	n.s.	n.s.	n.s.	n.s.	n.s.
Klra1	n.s.	n.s.	n.s.	n.s.	n.s.	n.s.
Klra21	n.s.	n.s.	n.s.	n.s.	n.s.	n.s.
Klra4	n.s.	n.s.	n.s.	n.s.	n.s.	n.s.
Klra5	n.s.	n.s.	n.s.	n.s.	n.s.	n.s.
Klra6	n.s.	n.s.	n.s.	n.s.	n.s.	n.s.
Klra7	n.s.	n.s.	n.s.	n.s.	n.s.	n.s.
Klra8	n.s.	n.s.	n.s.	n.s.	n.s.	n.s.
Klrb1	n.s.	n.s.	n.s.	n.s.	n.s.	n.s.
Klrc1	n.s.	n.s.	n.s.	n.s.	n.s.	n.s.
Klrc2	n.s.	n.s.	n.s.	n.s.	n.s.	n.s.
Klrc3	n.s.	n.s.	n.s.	n.s.	n.s.	n.s.
Klrd1	n.s.	n.s.	n.s.	n.s.	n.s.	n.s.
Klrk1	n.s.	n.s.	n.s.	n.s.	n.s.	n.s.
Lair1	n.s.	n.s.	n.s.	n.s.	n.s.	n.s.
Lck	n.s.	n.s.	n.s.	n.s.	n.s.	n.s.
Lcp2	n.s.	n.s.	n.s.	n.s.	n.s.	n.s.
Lef1	n.s.	n.s.	n.s.	n.s.	n.s.	n.s.
Lif	n.s.	n.s.	n.s.	n.s.	n.s.	n.s.
Lilra5	n.s.	n.s.	n.s.	n.s.	n.s.	n.s.
Lilra6	n.s.	n.s.	n.s.	n.s.	n.s.	n.s.
Lilrb3	n.s.	n.s.	n.s.	n.s.	n.s.	n.s.
Lilrb4	n.s.	n.s.	n.s.	n.s.	n.s.	n.s.
Litaf	n.s.	n.s.	n.s.	n.s.	n.s.	n.s.
Lta	n.s.	n.s.	n.s.	n.s.	n.s.	n.s.
Ltb	n.s.	n.s.	n.s.	n.s.	n.s.	n.s.
Ltb4r1	n.s.	n.s.	n.s.	n.s.	n.s.	n.s.
Ltb4r2	n.s.	n.s.	n.s.	n.s.	n.s.	n.s.
Ltbr	n.s.	n.s.	n.s.	n.s.	n.s.	n.s.
Ltf	n.s.	n.s.	n.s.	n.s.	n.s.	n.s.
Ly86	n.s.	n.s.	n.s.	n.s.	n.s.	n.s.
Ly96	n.s.	n.s.	n.s.	n.s.	n.s.	n.s.
Maf	n.s.	n.s.	n.s.	n.s.	n.s.	n.s.
Map4k1	n.s.	n.s.	n.s.	n.s.	n.s.	n.s.
Map4k2	n.s.	n.s.	n.s.	n.s.	n.s.	n.s.
Map4k4	n.s.	n.s.	n.s.	n.s.	n.s.	n.s.
Mapk1	n.s.	n.s.	n.s.	n.s.	n.s.	n.s.
Mapk11	n.s.	n.s.	n.s.	n.s.	n.s.	n.s.
Mapk14	n.s.	n.s.	n.s.	n.s.	n.s.	n.s.
Mapkapk2	n.s.	n.s.	n.s.	n.s.	n.s.	n.s.
Marco	n.s.	n.s.	n.s.	n.s.	n.s.	n.s.
Masp1	n.s.	n.s.	n.s.	n.s.	n.s.	n.s.
Masp2	n.s.	n.s.	n.s.	n.s.	n.s.	n.s.
Mbl2	n.s.	n.s.	n.s.	n.s.	n.s.	n.s.
Mbp	n.s.	n.s.	n.s.	n.s.	n.s.	n.s.
Mif	n.s.	n.s.	n.s.	n.s.	n.s.	n.s.
Mme	n.s.	n.s.	n.s.	n.s.	n.s.	n.s.
Mr1	n.s.	n.s.	n.s.	n.s.	n.s.	n.s.
Ms4a1	n.s.	n.s.	n.s.	n.s.	n.s.	n.s.
Msr1	n.s.	n.s.	n.s.	n.s.	n.s.	n.s.
Muc1	n.s.	n.s.	n.s.	n.s.	n.s.	n.s.
Mx1	n.s.	n.s.	n.s.	n.s.	n.s.	n.s.
Myd88	n.s.	n.s.	n.s.	n.s.	n.s.	n.s.
Ncam1	n.s.	n.s.	n.s.	n.s.	n.s.	n.s.
Ncf4	n.s.	n.s.	n.s.	n.s.	n.s.	n.s.
Nfatc1	n.s.	n.s.	n.s.	n.s.	n.s.	n.s.
Nfatc2	n.s.	n.s.	n.s.	n.s.	n.s.	n.s.
Nfatc3	n.s.	n.s.	n.s.	n.s.	n.s.	n.s.
Nfil3	n.s.	n.s.	n.s.	n.s.	n.s.	n.s.
Nfkb1	n.s.	n.s.	n.s.	n.s.	n.s.	n.s.
Nfkb2	n.s.	n.s.	n.s.	n.s.	n.s.	n.s.
Nfkbia	n.s.	n.s.	n.s.	n.s.	n.s.	n.s.
Nfkbiz	n.s.	n.s.	n.s.	n.s.	n.s.	n.s.
Nod2	n.s.	n.s.	n.s.	n.s.	n.s.	n.s.
Nos2	n.s.	n.s.	n.s.	n.s.	n.s.	n.s.
Notch1	n.s.	n.s.	n.s.	n.s.	n.s.	n.s.
Notch2	n.s.	n.s.	n.s.	n.s.	n.s.	n.s.
Nox1	n.s.	n.s.	n.s.	n.s.	n.s.	n.s.
Nox3	n.s.	n.s.	n.s.	n.s.	n.s.	n.s.
Nox4	n.s.	n.s.	n.s.	n.s.	n.s.	n.s.
Npc1	n.s.	n.s.	n.s.	n.s.	n.s.	n.s.
Nt5e	n.s.	n.s.	n.s.	n.s.	n.s.	n.s.
Pax5	n.s.	n.s.	n.s.	n.s.	n.s.	n.s.
Pdcd1	n.s.	n.s.	n.s.	n.s.	n.s.	n.s.
Pdcd1lg2	n.s.	n.s.	n.s.	n.s.	n.s.	n.s.
Pdcd2	n.s.	n.s.	n.s.	n.s.	n.s.	n.s.
Pdgfb	n.s.	n.s.	n.s.	n.s.	n.s.	n.s.
Pdgfrb	n.s.	n.s.	n.s.	n.s.	n.s.	n.s.
Pecam1	n.s.	n.s.	n.s.	n.s.	n.s.	n.s.
Phlpp1	n.s.	n.s.	n.s.	n.s.	n.s.	n.s.
Phlpp2	n.s.	n.s.	n.s.	n.s.	n.s.	n.s.
Pigr	n.s.	n.s.	n.s.	n.s.	n.s.	9.47376e-12
Pla2g2a	n.s.	n.s.	n.s.	n.s.	n.s.	n.s.
Pla2g2e	n.s.	n.s.	n.s.	n.s.	n.s.	n.s.
Plau	n.s.	n.s.	n.s.	n.s.	n.s.	n.s.
Plaur	n.s.	n.s.	n.s.	n.s.	n.s.	n.s.
Pml	n.s.	n.s.	n.s.	n.s.	n.s.	n.s.
Pou2f2	n.s.	n.s.	n.s.	n.s.	n.s.	n.s.
Pparg	n.s.	n.s.	n.s.	n.s.	n.s.	n.s.
Ppbp	n.s.	0.0137781	n.s.	n.s.	n.s.	n.s.
Prdm1	n.s.	n.s.	n.s.	n.s.	n.s.	n.s.
Prf1	n.s.	n.s.	n.s.	n.s.	n.s.	n.s.
Prim1	n.s.	n.s.	n.s.	n.s.	n.s.	n.s.
Prkcd	n.s.	n.s.	n.s.	n.s.	n.s.	n.s.
Psmb10	n.s.	n.s.	n.s.	n.s.	n.s.	n.s.
Psmb11	n.s.	n.s.	n.s.	n.s.	n.s.	n.s.
Psmb5	n.s.	n.s.	n.s.	n.s.	n.s.	n.s.
Psmb7	n.s.	n.s.	n.s.	n.s.	n.s.	n.s.
Psmb9	n.s.	n.s.	n.s.	n.s.	n.s.	n.s.
Psmc2	n.s.	n.s.	n.s.	n.s.	n.s.	n.s.
Psmd7	n.s.	n.s.	n.s.	n.s.	n.s.	n.s.
Ptafr	n.s.	n.s.	n.s.	n.s.	n.s.	n.s.
Ptger4	n.s.	n.s.	n.s.	n.s.	n.s.	n.s.
Ptgs2	n.s.	n.s.	n.s.	n.s.	n.s.	n.s.
Ptk2	n.s.	n.s.	n.s.	n.s.	n.s.	n.s.
Ptpn2	n.s.	n.s.	n.s.	n.s.	n.s.	n.s.
Ptpn22	n.s.	n.s.	n.s.	n.s.	n.s.	n.s.
Ptpn6	n.s.	n.s.	n.s.	n.s.	n.s.	n.s.
Ptprc	n.s.	n.s.	n.s.	n.s.	n.s.	n.s.
Rae1	n.s.	n.s.	n.s.	n.s.	n.s.	n.s.
Rag1	n.s.	n.s.	n.s.	n.s.	n.s.	n.s.
Rag2	n.s.	n.s.	n.s.	n.s.	n.s.	n.s.
Rela	n.s.	n.s.	n.s.	n.s.	n.s.	n.s.
Relb	n.s.	n.s.	n.s.	n.s.	n.s.	n.s.
Rorc	n.s.	n.s.	n.s.	n.s.	n.s.	n.s.
Runx1	n.s.	n.s.	n.s.	n.s.	n.s.	n.s.
Runx3	n.s.	0.00126082	n.s.	n.s.	n.s.	n.s.
S100a8	n.s.	n.s.	n.s.	n.s.	n.s.	n.s.
S100a9	n.s.	n.s.	n.s.	n.s.	n.s.	n.s.
Sele	n.s.	n.s.	n.s.	n.s.	n.s.	n.s.
Sell	n.s.	n.s.	n.s.	n.s.	n.s.	n.s.
Selplg	n.s.	n.s.	n.s.	n.s.	n.s.	n.s.
Serping1	n.s.	n.s.	n.s.	n.s.	n.s.	n.s.
Sh2d1a	n.s.	n.s.	n.s.	n.s.	n.s.	n.s.
Sigirr	n.s.	n.s.	n.s.	n.s.	n.s.	n.s.
Ski	n.s.	n.s.	n.s.	n.s.	n.s.	n.s.
Slamf1	n.s.	n.s.	n.s.	n.s.	n.s.	n.s.
Slamf7	n.s.	n.s.	n.s.	n.s.	n.s.	n.s.
Smad3	n.s.	n.s.	n.s.	n.s.	n.s.	n.s.
Smad5	n.s.	n.s.	n.s.	n.s.	n.s.	n.s.
Socs1	n.s.	n.s.	n.s.	n.s.	n.s.	n.s.
Socs3	n.s.	n.s.	n.s.	n.s.	n.s.	n.s.
Spn	n.s.	n.s.	n.s.	n.s.	n.s.	n.s.
Src	n.s.	n.s.	n.s.	n.s.	n.s.	n.s.
Stat1	n.s.	n.s.	n.s.	n.s.	n.s.	n.s.
Stat2	n.s.	n.s.	n.s.	n.s.	n.s.	n.s.
Stat3	n.s.	n.s.	n.s.	n.s.	n.s.	n.s.
Stat4	n.s.	n.s.	n.s.	n.s.	n.s.	n.s.
Stat5a	n.s.	n.s.	n.s.	n.s.	n.s.	n.s.
Stat5b	n.s.	n.s.	n.s.	n.s.	n.s.	n.s.
Stat6	n.s.	n.s.	n.s.	n.s.	n.s.	n.s.
Syk	n.s.	n.s.	n.s.	n.s.	n.s.	n.s.
Tagap	n.s.	n.s.	n.s.	n.s.	n.s.	n.s.
Tal1	n.s.	n.s.	n.s.	n.s.	n.s.	n.s.
Tap1	n.s.	n.s.	n.s.	n.s.	n.s.	n.s.
Tapbp	n.s.	n.s.	n.s.	n.s.	n.s.	n.s.
Tbk1	n.s.	n.s.	n.s.	n.s.	n.s.	n.s.
Tbx21	n.s.	n.s.	n.s.	n.s.	n.s.	n.s.
Tcf4	n.s.	n.s.	n.s.	n.s.	n.s.	n.s.
Tcf7	n.s.	n.s.	n.s.	n.s.	n.s.	n.s.
Tfrc	n.s.	n.s.	n.s.	n.s.	n.s.	n.s.
Tgfb1	n.s.	n.s.	n.s.	n.s.	n.s.	n.s.
Tgfb2	n.s.	n.s.	n.s.	n.s.	n.s.	n.s.
Tgfb3	n.s.	n.s.	n.s.	n.s.	n.s.	n.s.
Tgfbi	n.s.	n.s.	n.s.	n.s.	n.s.	n.s.
Tgfbr1	n.s.	n.s.	n.s.	n.s.	n.s.	n.s.
Tgfbr2	n.s.	n.s.	n.s.	n.s.	n.s.	n.s.
Thy1	n.s.	n.s.	n.s.	n.s.	n.s.	n.s.
Tigit	n.s.	n.s.	n.s.	n.s.	n.s.	n.s.
Tirap	n.s.	n.s.	n.s.	n.s.	n.s.	n.s.
Tlr1	n.s.	n.s.	n.s.	n.s.	n.s.	n.s.
Tlr2	n.s.	n.s.	n.s.	n.s.	n.s.	n.s.
Tlr3	n.s.	n.s.	n.s.	n.s.	n.s.	n.s.
Tlr4	n.s.	n.s.	n.s.	n.s.	n.s.	n.s.
Tlr5	n.s.	n.s.	n.s.	n.s.	n.s.	n.s.
Tlr8	n.s.	n.s.	n.s.	n.s.	n.s.	n.s.
Tlr9	n.s.	n.s.	n.s.	n.s.	n.s.	n.s.
Tmem173	n.s.	n.s.	n.s.	n.s.	n.s.	n.s.
Tnf	n.s.	7.7601e-05	n.s.	n.s.	0.0264499	n.s.
Tnfaip3	n.s.	n.s.	n.s.	n.s.	n.s.	n.s.
Tnfaip6	n.s.	n.s.	n.s.	n.s.	n.s.	n.s.
Tnfrsf11a	n.s.	n.s.	n.s.	n.s.	n.s.	n.s.
Tnfrsf13b	n.s.	n.s.	n.s.	n.s.	n.s.	n.s.
Tnfrsf13c	n.s.	n.s.	n.s.	n.s.	n.s.	n.s.
Tnfrsf14	n.s.	n.s.	n.s.	n.s.	n.s.	n.s.
Tnfrsf17	n.s.	n.s.	n.s.	n.s.	n.s.	n.s.
Tnfrsf1b	n.s.	n.s.	n.s.	n.s.	n.s.	n.s.
Tnfrsf4	n.s.	n.s.	n.s.	n.s.	n.s.	n.s.
Tnfrsf8	n.s.	n.s.	n.s.	n.s.	n.s.	n.s.
Tnfrsf9	n.s.	n.s.	n.s.	n.s.	n.s.	n.s.
Tnfsf10	n.s.	n.s.	n.s.	n.s.	n.s.	n.s.
Tnfsf11	n.s.	n.s.	n.s.	n.s.	n.s.	n.s.
Tnfsf12	n.s.	n.s.	n.s.	n.s.	n.s.	n.s.
Tnfsf13b	n.s.	n.s.	n.s.	n.s.	n.s.	n.s.
Tnfsf14	n.s.	n.s.	n.s.	n.s.	n.s.	n.s.
Tnfsf15	n.s.	n.s.	n.s.	n.s.	n.s.	n.s.
Tnfsf18	n.s.	n.s.	n.s.	n.s.	n.s.	n.s.
Tnfsf8	n.s.	n.s.	n.s.	n.s.	n.s.	n.s.
Tollip	n.s.	n.s.	n.s.	n.s.	n.s.	n.s.
Traf1	n.s.	n.s.	n.s.	n.s.	n.s.	n.s.
Traf2	n.s.	n.s.	n.s.	n.s.	n.s.	n.s.
Traf3	n.s.	n.s.	n.s.	n.s.	n.s.	n.s.
Traf4	n.s.	n.s.	n.s.	n.s.	n.s.	n.s.
Traf5	n.s.	n.s.	n.s.	n.s.	n.s.	n.s.
Traf6	n.s.	n.s.	n.s.	n.s.	n.s.	n.s.
Trem1	n.s.	n.s.	n.s.	n.s.	n.s.	n.s.
Trem2	n.s.	n.s.	n.s.	n.s.	n.s.	n.s.
Trp53	n.s.	n.s.	n.s.	n.s.	n.s.	n.s.
Tslp	n.s.	n.s.	n.s.	n.s.	n.s.	n.s.
Tyk2	n.s.	n.s.	n.s.	n.s.	n.s.	n.s.
Tyrobp	n.s.	n.s.	n.s.	n.s.	n.s.	n.s.
Ube2l3	n.s.	n.s.	n.s.	n.s.	n.s.	n.s.
Vcam1	n.s.	n.s.	n.s.	n.s.	n.s.	n.s.
Vtn	n.s.	n.s.	n.s.	n.s.	n.s.	n.s.
Xbp1	n.s.	n.s.	n.s.	n.s.	n.s.	n.s.
Xcl1	n.s.	n.s.	n.s.	n.s.	n.s.	n.s.
Xcr1	n.s.	n.s.	n.s.	n.s.	n.s.	n.s.
Zap70	n.s.	n.s.	n.s.	n.s.	n.s.	n.s.
Zbtb7b	n.s.	n.s.	n.s.	n.s.	n.s.	n.s.
Zeb1	n.s.	n.s.	n.s.	n.s.	n.s.	n.s.

## Sheet: T2_adp1_vs_combi
	logFC	lr	pvalue	qvalue	Significant
Abcb10	-0.0985228	0.32433	0.569017	1	n.s.
Abcb1a	0.0815844	0.297926	0.585186	1	n.s.
Abcf1	-0.0952737	0.597715	0.439451	0.987533	n.s.
Abl1	-0.0141295	0.00888259	0.924913	1	n.s.
Adal	-0.0287641	0.0096196	0.921869	1	n.s.
Ahr	-0.0339584	0.0591192	0.807894	1	n.s.
Aicda	-2.19577	2.42039e-07	0.999607	1	n.s.
Aire	-299.69	5.41561e-07	0.999413	1	n.s.
App	-0.108294	0.99422	0.318713	0.964461	n.s.
Arhgdib	-0.312654	2.13577	0.143898	0.764196	n.s.
Atg16l1	-0.0754332	0.353295	0.552254	1	n.s.
Atm	-0.0114649	0.951122	0.329434	0.964461	n.s.
B2m	-0.0854048	0.387054	0.533852	1	n.s.
Batf	0.0229894	0.130607	0.717804	1	n.s.
Batf3	0.0982081	0.161224	0.688032	1	n.s.
Bax	-0.0206643	0.0420834	0.837461	1	n.s.
Bcap31	-0.0184241	0.0345411	0.852561	1	n.s.
Bcl2	0.173218	0.890443	0.345357	0.964461	n.s.
Bcl3	-0.0127118	0.0121765	0.912134	1	n.s.
Bcl6	-0.270523	1.43023	0.231727	0.880242	n.s.
Bid	-0.20172	2.54686	0.110514	0.708954	n.s.
Blnk	-0.505982	0.73366	0.3917	0.964461	n.s.
Bst1	-0.393378	1.58226	0.208436	0.84455	n.s.
Bst2	-0.445619	4.93035	0.026389	0.379862	n.s.
Btk	-0.126899	0.178424	0.672731	1	n.s.
Btla	0.0621413	0.0904294	0.763632	1	n.s.
Btnl1	7.18655	9.61264e-08	0.999753	1	n.s.
Btnl2	50.7214	9.54573e-07	0.99922	1	n.s.
C1qa	-0.105603	0.21848	0.640201	1	n.s.
C1qb	-0.0838126	0.140687	0.707599	1	n.s.
C1qbp	-0.00715657	0	1	1	n.s.
C1ra	-0.409858	1.92555	0.165246	0.779221	n.s.
C1s	-0.816307	6.71436	0.00956396	0.268728	n.s.
C2	-0.377463	0.871296	0.350597	0.964461	n.s.
C3	0.147857	0.18222	0.669473	1	n.s.
C4a	-0.486481	1.21638	0.270073	0.929119	n.s.
C4bp	-3.91149	2.34858	0.125398	0.722026	n.s.
C6	0.0743378	0.211955	0.645239	1	n.s.
C7	213.619	2.28272e-06	0.998795	1	n.s.
C8a	-40.7659	0	1	1	n.s.
C8b	29.7605	3.0295	0.081763	0.621172	n.s.
C8g	-12.2488	3.43999e-05	0.99532	1	n.s.
C9	261.091	4.61436e-07	0.999458	1	n.s.
Camp	87.7687	1.61163e-06	0.998987	1	n.s.
Card9	0.0925226	0.0406953	0.840127	1	n.s.
Casp1	-0.675644	7.1425	0.0075278	0.268728	n.s.
Casp2	-0.181476	1.49838	0.220921	0.86677	n.s.
Casp3	0.086581	0.512756	0.473948	0.987533	n.s.
Casp8	-0.0935566	0.726769	0.393932	0.964461	n.s.
Ccbp2	-2.81419	0.49376	0.482255	0.987533	n.s.
Ccl11	0.231174	0.412245	0.520832	1	n.s.
Ccl12	-0.452869	1.97358	0.160068	0.771922	n.s.
Ccl19	4.02295	0	1	1	n.s.
Ccl2	-0.765462	5.18099	0.0228353	0.378513	n.s.
Ccl20	-1.50651	8.11851	0.00438155	0.217882	n.s.
Ccl22	-0.370382	0.841387	0.359	0.964461	n.s.
Ccl24	0.189106	0.0998211	0.752044	1	n.s.
Ccl25	0.120487	0.570464	0.450075	0.987533	n.s.
Ccl26	12.9153	0	1	1	n.s.
Ccl3	-1.02786	5.005	0.0252742	0.379862	n.s.
Ccl4	-15.8189	12.535	0.000399407	0.0436952	0.0436952
Ccl5	-0.477745	1.73207	0.188147	0.838807	n.s.
Ccl6	-0.0142712	0.00194912	0.964786	1	n.s.
Ccl7	-0.648499	2.78715	0.0950232	0.66638	n.s.
Ccl8	-0.31685	0.595369	0.44035	0.987533	n.s.
Ccl9	-0.150392	0.242483	0.622419	1	n.s.
Ccr10	0.49261	2.43053	0.118993	0.722026	n.s.
Ccr2	0.184375	0.211552	0.645554	1	n.s.
Ccr3	0.07218	0.138098	0.710179	1	n.s.
Ccr4	-44.8629	1.57326e-07	0.999684	1	n.s.
Ccr5	-0.179538	0.577807	0.447173	0.987533	n.s.
Ccr6	47.7823	8.47674e-07	0.999265	1	n.s.
Ccr7	-0.0855126	0.0309106	0.86044	1	n.s.
Ccr8	-107.368	9.6604e-07	0.999216	1	n.s.
Ccr9	95.7376	0.282086	0.595337	1	n.s.
Ccrl1	39.8202	0.54608	0.459924	0.987533	n.s.
Ccrl2	-8.73622	0.214436	0.643312	1	n.s.
Cd109	-0.760748	1.00127	0.317002	0.964461	n.s.
Cd14	-0.17554	1.17661	0.278048	0.933082	n.s.
Cd160	102.36	8.72283e-07	0.999255	1	n.s.
Cd163	0.736206	1.95278	0.162287	0.771922	n.s.
Cd164	-0.0639761	0.353475	0.552153	1	n.s.
Cd19	2.03686	0.73254	0.392061	0.964461	n.s.
Cd1d1	-0.457046	2.57141	0.108811	0.708954	n.s.
Cd2	-0.735363	7.28615	0.00694884	0.268728	n.s.
Cd209g	0.0429671	0.383983	0.535479	1	n.s.
Cd22	0.589511	1.64384	0.199799	0.838807	n.s.
Cd226	-0.478	1.05581	0.304173	0.964461	n.s.
Cd244	-0.0155047	0.00118854	0.972498	1	n.s.
Cd247	-0.497916	2.0041	0.156875	0.768779	n.s.
Cd24a	0.167191	2.56191	0.109467	0.708954	n.s.
Cd27	0.940005	0.37549	0.540027	1	n.s.
Cd274	-0.712951	4.78384	0.0287279	0.392854	n.s.
Cd28	18.8362	0.551546	0.457687	0.987533	n.s.
Cd34	-0.230604	0.606784	0.436001	0.987533	n.s.
Cd36	-0.260584	0.26197	0.60877	1	n.s.
Cd3d	-0.458976	4.15108	0.041608	0.474158	n.s.
Cd3e	-0.613765	3.54945	0.0595653	0.559184	n.s.
Cd3eap	-0.199882	0.80304	0.370186	0.964461	n.s.
Cd4	-0.8005	1.8984	0.168257	0.786638	n.s.
Cd40	-0.546264	1.65014	0.19894	0.838807	n.s.
Cd40lg	-20.846	0.0702932	0.79091	1	n.s.
Cd44	0.0176841	0.0037371	0.951254	1	n.s.
Cd46	1.96576	2.28039e-06	0.998795	1	n.s.
Cd48	-0.204169	0.819627	0.365289	0.964461	n.s.
Cd5	-17.9785	1.61385	0.203951	0.838807	n.s.
Cd53	-18.8725	3.51994	0.0606346	0.559184	n.s.
Cd55	-0.6326	1.29844	0.254498	0.915856	n.s.
Cd59b	-43.3069	0	1	1	n.s.
Cd6	-30.4008	0.363022	0.546833	1	n.s.
Cd69	-0.141058	0.0224867	0.880799	1	n.s.
Cd7	-1.1496	2.49712	0.114055	0.708954	n.s.
Cd74	-0.245776	0.712234	0.398703	0.965002	n.s.
Cd79a	172.755	0	1	1	n.s.
Cd79b	2.38682	1.09998	0.29427	0.95246	n.s.
Cd80	0.130455	0.152034	0.696599	1	n.s.
Cd81	0.0748286	0.478169	0.489253	0.987533	n.s.
Cd82	-0.156733	1.77185	0.183153	0.834873	n.s.
Cd83	0.371929	0.665159	0.414745	0.987533	n.s.
Cd86	-0.446382	3.38816	0.0656661	0.562976	n.s.
Cd8a	-0.0778131	0.202513	0.6527	1	n.s.
Cd8b1	-4.38381	0.155871	0.692987	1	n.s.
Cd9	-0.216638	3.80376	0.0511375	0.527778	n.s.
Cd96	-24.7618	0.000319486	0.985739	1	n.s.
Cd97	0.220944	3.89641	0.0483895	0.519001	n.s.
Cd99	0.277996	3.95096	0.0468447	0.512481	n.s.
Cdh5	0.298868	1.59509	0.2066	0.843361	n.s.
Cdkn1a	-0.272731	0.915309	0.33871	0.964461	n.s.
Ceacam1	-0.0387235	0.0487527	0.825248	1	n.s.
Cebpb	-0.0288478	0.0300988	0.862266	1	n.s.
Cfb	-0.351695	2.9485	0.0859571	0.644089	n.s.
Cfd	1.14026	1.79216	0.180663	0.830443	n.s.
Cfh	0.180449	0.5632	0.452974	0.987533	n.s.
Cfi	-0.0532716	0.0147896	0.903206	1	n.s.
Cfp	0.0401856	0.0234939	0.87818	1	n.s.
Chuk	-0.0340452	0.0908842	0.763056	1	n.s.
Ciita	-0.379104	1.04832	0.305895	0.964461	n.s.
Cish	-0.197406	0.3698	0.543113	1	n.s.
Clec4a4	215.865	0	1	1	n.s.
Clec4e	-1.53851	5.60379	0.0179216	0.31623	n.s.
Clec5a	-0.389572	2.17525	0.140247	0.752615	n.s.
Clu	-0.177395	0.928725	0.335195	0.964461	n.s.
Cmklr1	0.302605	2.22385	0.135893	0.750846	n.s.
Cr2	-17.9544	0.15433	0.694432	1	n.s.
Cradd	0.0439742	0.0776608	0.780493	1	n.s.
Crlf2	-0.0912642	0.318916	0.57226	1	n.s.
Csf1	-0.413489	6.17652	0.0129456	0.28325	n.s.
Csf1r	0.0703752	0.117033	0.732275	1	n.s.
Csf2	-0.452363	1.00572	0.315929	0.964461	n.s.
Csf2rb	0.0751786	0.0822652	0.774251	1	n.s.
Csf3r	-0.124831	0.0503236	0.822501	1	n.s.
Ctla4	-1.39103	47.047	6.93046e-12	1.89548e-09	n.s.
Ctnnb1	0.0240447	0.0466113	0.829068	1	n.s.
Ctsc	-0.206378	1.19018	0.275293	0.933082	n.s.
Ctsg	-27.3883	0	1	1	n.s.
Ctss	-0.11674	0.572978	0.449078	0.987533	n.s.
Cul9	8.53401	0.0582043	0.809357	1	n.s.
Cx3cl1	-0.491275	6.25529	0.0123823	0.28325	n.s.
Cx3cr1	-0.0381859	0.0640446	0.800214	1	n.s.
Cxcl1	0.296091	0.48281	0.487152	0.987533	n.s.
Cxcl10	-0.950587	6.66626	0.00982552	0.268728	n.s.
Cxcl11	-1.00659	3.82182	0.0505894	0.527778	n.s.
Cxcl12	0.263748	0.480883	0.488023	0.987533	n.s.
Cxcl13	-20.93	0.022658	0.88035	1	n.s.
Cxcl15	0.348692	0.295198	0.586909	1	n.s.
Cxcl3	-1.92978	8.95453	0.00276782	0.20714	n.s.
Cxcl9	-0.713059	3.13273	0.0767352	0.595124	n.s.
Cxcr1	-3.22761	0.960022	0.327181	0.964461	n.s.
Cxcr2	-11.7992	0.273986	0.60067	1	n.s.
Cxcr3	-0.237313	0.115601	0.733856	1	n.s.
Cxcr4	-0.145822	0.506024	0.476865	0.987533	n.s.
Cxcr5	-1.17717	0	1	1	n.s.
Cxcr6	-0.338716	1.19083	0.275161	0.933082	n.s.
Cybb	-0.225669	1.23953	0.265562	0.919383	n.s.
Ddx58	-0.258001	2.20616	0.137461	0.75191	n.s.
Defb1	-1.44524	3.96393	0.0464851	0.512481	n.s.
Defb14	39.5057	0.000132101	0.99083	1	n.s.
Dpp4	-11.3109	0.51026	0.475026	0.987533	n.s.
Ebi3	-0.257648	0.973807	0.323733	0.964461	n.s.
Emr1	-0.179401	0.352644	0.55262	1	n.s.
Entpd1	-0.0338428	0.0535231	0.817042	1	n.s.
Eomes	-0.627851	0.718257	0.396716	0.964461	n.s.
Ets1	0.0378045	0.0962357	0.756395	1	n.s.
Fadd	-0.397721	1.25293	0.262993	0.919383	n.s.
Fas	-0.13443	0.181083	0.670444	1	n.s.
Fasl	-15.4369	1.82435	0.176797	0.819557	n.s.
Fcamr	23.7764	0.839321	0.359591	0.964461	n.s.
Fcer1a	-0.332427	0.518842	0.471336	0.987533	n.s.
Fcer1g	-0.120741	0.38359	0.535688	1	n.s.
Fcgr1	-0.356376	1.73673	0.187554	0.838807	n.s.
Fcgr2b	-0.0535523	0.0659696	0.797298	1	n.s.
Fcgr3	-0.183012	0.833732	0.361196	0.964461	n.s.
Fcgr4	-0.337304	2.4105	0.120524	0.722026	n.s.
Fcgrt	0.09011	0.073264	0.786642	1	n.s.
Fkbp5	0.0213773	0.00505448	0.943322	1	n.s.
Fn1	0.223239	1.37955	0.240179	0.899847	n.s.
Folr4	2244.25	0.332973	0.563913	1	n.s.
Foxp3	1.02799	0.530126	0.466554	0.987533	n.s.
Frmpd4	-103.589	0	1	1	n.s.
Fyn	-0.391364	8.74306	0.00310782	0.20714	n.s.
Gata3	-0.0806376	0.0492106	0.824443	1	n.s.
Gfi1	300.602	0	1	1	n.s.
Gm10499	-0.494728	4.21284	0.0401191	0.466918	n.s.
Gp1bb	21.5492	0	1	1	n.s.
Gpi1	0.672542	4.93396	0.0263339	0.379862	n.s.
Gpr183	-4.86801	0.448821	0.502895	0.996902	n.s.
Gpr44	-525.866	1.00736e-06	0.999199	1	n.s.
Gzma	-0.496742	1.63791	0.200613	0.838807	n.s.
Gzmb	-0.0712891	0.0958971	0.75681	1	n.s.
H2-Aa	-0.0585524	0.108575	0.741772	1	n.s.
H2-Ab1	-0.195636	0.501145	0.478997	0.987533	n.s.
H2-DMa	-0.25294	1.03783	0.308327	0.964461	n.s.
H2-DMb2	-0.277615	0.587832	0.443259	0.987533	n.s.
H2-Ea-ps	-164.265	4.56479e-07	0.999461	1	n.s.
H2-Eb1	-0.125899	0.171353	0.678912	1	n.s.
H2-K1	-0.340142	3.58621	0.058261	0.559101	n.s.
H2-Ob	-1.41776	1.12377	0.289109	0.941325	n.s.
H2-Q10	-10.8747	0.435279	0.50941	1	n.s.
H60a	40.9151	0	1	1	n.s.
Hamp	-58.4734	0	1	1	n.s.
Hc	-14.4649	0.0192766	0.889576	1	n.s.
Hcst	1.88978	0.501046	0.479041	0.987533	n.s.
Hfe	-0.0301212	0.0336612	0.854429	1	n.s.
Hif1a	-0.0818063	0.428816	0.51257	1	n.s.
Hlx	0.175793	0.746728	0.387514	0.964461	n.s.
Icam1	-0.534863	14.2115	0.000163365	0.0223402	n.s.
Icam2	0.147427	0.373939	0.540865	1	n.s.
Icam4	0.214306	0.110246	0.739864	1	n.s.
Icam5	58.2012	1.13998e-06	0.999148	1	n.s.
Icos	-1.3735	6.43068	0.0112166	0.278885	n.s.
Icosl	-0.376171	1.0427	0.307194	0.964461	n.s.
Ifi204	-0.359898	2.38589	0.122435	0.722026	n.s.
Ifi35	-0.392813	6.84571	0.00888543	0.268728	n.s.
Ifih1	-0.0837902	0.209645	0.647046	1	n.s.
Ifit2	-0.480289	1.66715	0.19664	0.838807	n.s.
Ifitm1	-0.135622	0.223594	0.636315	1	n.s.
Ifna1	-418.35	1.91417e-06	0.998896	1	n.s.
Ifna2	3.83424	0	1	1	n.s.
Ifnar1	0.0202545	0.0397918	0.841888	1	n.s.
Ifnar2	-0.229295	3.40617	0.0649529	0.562976	n.s.
Ifnb1	-5.43913	0	1	1	n.s.
Ifng	2.02933	0.751687	0.385943	0.964461	n.s.
Ifngr1	-0.0376416	0.0904603	0.763593	1	n.s.
Ifngr2	-0.0189447	0.0313449	0.859473	1	n.s.
Igf2r	0.151134	0.934379	0.333728	0.964461	n.s.
Ikbkap	0.0465341	0.0816376	0.77509	1	n.s.
Ikbkb	0.0387026	0.0876883	0.767137	1	n.s.
Ikbke	-0.160963	0.419337	0.517268	1	n.s.
Ikbkg	0.0752701	0.26286	0.608162	1	n.s.
Ikzf1	-0.825824	0.182249	0.669448	1	n.s.
Ikzf2	-0.214431	0.686396	0.407393	0.977386	n.s.
Ikzf3	-30.5127	0.362857	0.546924	1	n.s.
Ikzf4	-0.480377	1.32403	0.249869	0.911191	n.s.
Il10	33.4976	7.28487e-06	0.997846	1	n.s.
Il10ra	-0.244205	0.932995	0.334086	0.964461	n.s.
Il10rb	-0.180359	1.68941	0.193678	0.838807	n.s.
Il11ra1	0.769695	1.99893	0.15741	0.768779	n.s.
Il12a	-41.5778	0.00656587	0.935418	1	n.s.
Il12b	-370.968	0.00315224	0.955226	1	n.s.
Il12rb1	-8.82812	8.36581	0.00382346	0.209143	n.s.
Il12rb2	15.9235	0.247409	0.618906	1	n.s.
Il13	-0.37043	0.209195	0.647399	1	n.s.
Il13ra1	-0.0965907	0.633558	0.426053	0.987533	n.s.
Il15	0.169159	0.0970419	0.755409	1	n.s.
Il15ra	-0.792032	1.67343	0.1958	0.838807	n.s.
Il16	-1.42771	0.945892	0.330767	0.964461	n.s.
Il17a	93.9812	1.46255e-06	0.999035	1	n.s.
Il17b	-17.1889	0.152835	0.695841	1	n.s.
Il17f	-0.45221	0.725817	0.394243	0.964461	n.s.
Il17ra	-0.240417	1.44012	0.23012	0.880242	n.s.
Il17rb	-512.249	0	1	1	n.s.
Il17re	0.164128	1.96249	0.161247	0.771922	n.s.
Il18	0.169023	0.719456	0.396322	0.964461	n.s.
Il18r1	-0.297852	1.30031	0.254157	0.915856	n.s.
Il18rap	0.0512305	0.085708	0.769706	1	n.s.
Il19	163.83	0.0591067	0.807913	1	n.s.
Il1a	-0.721503	4.40624	0.0358078	0.435595	n.s.
Il1b	-0.52496	1.72032	0.189652	0.838807	n.s.
Il1r1	0.057546	0.182291	0.669412	1	n.s.
Il1r2	-0.178341	0.467967	0.493924	0.993295	n.s.
Il1rap	0.0828911	0.0557223	0.813389	1	n.s.
Il1rl1	-0.378051	0.550244	0.458218	0.987533	n.s.
Il1rl2	0.0680437	0.0390031	0.843443	1	n.s.
Il1rn	-0.439749	4.94041	0.0262357	0.379862	n.s.
Il2	-89.4807	0	1	1	n.s.
Il20	44.2729	0	1	1	n.s.
Il21	1.31921	0.957316	0.327864	0.964461	n.s.
Il21r	0.14923	1.32624	0.249475	0.911191	n.s.
Il22	49.7835	9.37388e-07	0.999227	1	n.s.
Il22ra2	14.808	1.23566e-06	0.999113	1	n.s.
Il23a	9.15162	0.794167	0.372843	0.964461	n.s.
Il23r	-18.2153	1.08659e-06	0.999168	1	n.s.
Il25	-10.0254	8.83173e-07	0.99925	1	n.s.
Il27	-0.0844047	0.155311	0.693511	1	n.s.
Il27ra	-0.453847	2.30503	0.128956	0.734778	n.s.
Il28a	562.882	6.92874e-07	0.999336	1	n.s.
Il2ra	-0.808854	5.97544	0.0145064	0.29389	n.s.
Il2rb	0.0288013	0.0268443	0.869855	1	n.s.
Il2rg	-0.374373	2.24426	0.134111	0.750846	n.s.
Il3	4.22726	0	1	1	n.s.
Il33	-0.0575044	0.0503571	0.822443	1	n.s.
Il4	1.02369	0.829392	0.362448	0.964461	n.s.
Il4ra	-0.342468	6.67189	0.00979451	0.268728	n.s.
Il5	301.043	0.412779	0.520562	1	n.s.
Il6	61.176	0.872144	0.350362	0.964461	n.s.
Il6ra	0.227246	1.05494	0.304371	0.964461	n.s.
Il6st	0.102187	0.317457	0.57314	1	n.s.
Il7	-0.17333	0.72021	0.396075	0.964461	n.s.
Il7r	-0.640737	3.28849	0.0697673	0.578223	n.s.
Il9	587.78	5.69415e-07	0.999398	1	n.s.
Ilf3	-0.12169	1.12982	0.287813	0.941325	n.s.
Irak1	-0.0300583	0.0625359	0.802532	1	n.s.
Irak2	-0.28998	3.47351	0.0623587	0.559184	n.s.
Irak3	0.0668989	0.119637	0.729429	1	n.s.
Irak4	0.0664276	0.294695	0.587227	1	n.s.
Irf1	-0.453952	6.87754	0.00872857	0.268728	n.s.
Irf3	-8.49912	0.581627	0.445675	0.987533	n.s.
Irf4	-0.322216	0.548678	0.458858	0.987533	n.s.
Irf5	-0.111712	0.29576	0.586553	1	n.s.
Irf7	-0.819236	3.69343	0.0546272	0.543292	n.s.
Irf8	-0.223627	1.27933	0.258023	0.916485	n.s.
Irgm1	-0.329778	2.07008	0.150214	0.768779	n.s.
Itga2b	-24.0535	0	1	1	n.s.
Itga4	-0.0493297	0.0137903	0.906518	1	n.s.
Itga5	0.206132	0.769417	0.380397	0.964461	n.s.
Itga6	-0.0486276	0.190968	0.662112	1	n.s.
Itgal	-0.422189	3.31453	0.06867	0.577884	n.s.
Itgam	-0.0819486	0.0986049	0.75351	1	n.s.
Itgax	-0.0342493	0.0311344	0.859941	1	n.s.
Itgb1	0.0617019	0.330336	0.565461	1	n.s.
Itgb2	-0.264584	1.55485	0.212421	0.847544	n.s.
Itln1	41.9231	4.77905e-07	0.999448	1	n.s.
Jak1	-0.00355087	0	1	1	n.s.
Jak2	-0.0366439	0.0886084	0.765954	1	n.s.
Jak3	0.0854673	0.395643	0.529348	1	n.s.
Kir3dl1	427.979	0	1	1	n.s.
Kir3dl2	16.8191	0.00031102	0.985929	1	n.s.
Kit	255.966	0.811092	0.367797	0.964461	n.s.
Klra1	-136.74	0	1	1	n.s.
Klra21	-181.564	3.01739e-07	0.999562	1	n.s.
Klra4	0.571247	3.71854	0.0538115	0.543292	n.s.
Klra5	0.98013	6.18554	0.0128798	0.28325	n.s.
Klra6	-1.0375	1.62357	0.202595	0.838807	n.s.
Klra7	12.7501	0.899648	0.342876	0.964461	n.s.
Klra8	-0.958825	0.346577	0.556057	1	n.s.
Klrb1	4.49745	0	1	1	n.s.
Klrc1	0.00892979	0.00241883	0.960775	1	n.s.
Klrc2	0.164792	1.12604	0.288621	0.941325	n.s.
Klrc3	85.4991	3.11025e-06	0.998593	1	n.s.
Klrd1	-0.0726557	0.0807786	0.776245	1	n.s.
Klrk1	-0.111081	0.112652	0.737145	1	n.s.
Lair1	-0.111599	0.169756	0.680329	1	n.s.
Lck	-0.750092	8.65855	0.00325531	0.20714	n.s.
Lcp2	-0.172619	0.278487	0.597694	1	n.s.
Lef1	-25.3256	0.359089	0.549013	1	n.s.
Lif	-0.242029	0.993004	0.319009	0.964461	n.s.
Lilra5	-0.717564	3.22581	0.0724861	0.59179	n.s.
Lilra6	9.02508	0.191016	0.662073	1	n.s.
Lilrb3	-0.36572	1.24458	0.264589	0.919383	n.s.
Lilrb4	0.0635421	0.0909081	0.763026	1	n.s.
Litaf	-0.0506009	0.22157	0.637846	1	n.s.
Lta	-2.1239	0.250127	0.616986	1	n.s.
Ltb	-0.667241	4.80449	0.0283856	0.392854	n.s.
Ltb4r1	-1.28021	1.61556	0.203712	0.838807	n.s.
Ltb4r2	33.4517	0.00838277	0.92705	1	n.s.
Ltbr	0.161644	2.22872	0.135466	0.750846	n.s.
Ltf	-113.781	0	1	1	n.s.
Ly86	-0.220348	0.586387	0.44382	0.987533	n.s.
Ly96	0.0595013	0.131339	0.717048	1	n.s.
Maf	0.111338	0.0818147	0.774853	1	n.s.
Map4k1	-0.970833	2.03723	0.153489	0.768779	n.s.
Map4k2	0.0149023	0.180119	0.671271	1	n.s.
Map4k4	-0.0724773	0.398288	0.527975	1	n.s.
Mapk1	-0.0809039	0.491202	0.483391	0.987533	n.s.
Mapk11	-0.548057	14.4807	0.000141606	0.0223402	n.s.
Mapk14	-0.0712147	0.416151	0.518864	1	n.s.
Mapkapk2	-0.0113433	0.00911425	0.923943	1	n.s.
Marco	-4107.74	0.865405	0.352231	0.964461	n.s.
Masp1	14.7718	2.50593	0.113419	0.708954	n.s.
Masp2	255.028	6.43354e-07	0.99936	1	n.s.
Mbl2	587.854	0	1	1	n.s.
Mbp	14.8444	0.929294	0.335046	0.964461	n.s.
Mif	0.0559811	0.229301	0.632042	1	n.s.
Mme	-1.42277	0.760722	0.383103	0.964461	n.s.
Mr1	0.358468	2.35239	0.125091	0.722026	n.s.
Ms4a1	-9.77835	5.11086	0.0237765	0.379862	n.s.
Msr1	-0.0995743	0.342428	0.558431	1	n.s.
Muc1	-0.000988917	0	1	1	n.s.
Mx1	-0.0346494	0.00297937	0.95647	1	n.s.
Myd88	-0.180883	1.24841	0.263857	0.919383	n.s.
Ncam1	0.29467	7.34385	0.00672928	0.268728	n.s.
Ncf4	-0.129198	0.325404	0.568378	1	n.s.
Nfatc1	-0.191413	0.70352	0.401604	0.967741	n.s.
Nfatc2	0.208249	0.0892524	0.76513	1	n.s.
Nfatc3	0.00429439	0.0378841	0.845676	1	n.s.
Nfil3	-0.226305	1.38041	0.24003	0.899847	n.s.
Nfkb1	0.0212978	0.047214	0.827984	1	n.s.
Nfkb2	-0.114411	1.02725	0.310806	0.964461	n.s.
Nfkbia	-0.408318	4.52429	0.0334169	0.425095	n.s.
Nfkbiz	-0.339257	5.47763	0.0192613	0.329248	n.s.
Nod2	-18.2826	2.71416	0.0994616	0.688677	n.s.
Nos2	-0.142002	0.154788	0.694001	1	n.s.
Notch1	-0.046783	0.0674113	0.795144	1	n.s.
Notch2	0.0907801	0.650787	0.419832	0.987533	n.s.
Nox1	65.2906	4.60392e-07	0.999459	1	n.s.
Nox3	-396.872	0	1	1	n.s.
Nox4	0.0422868	0.0923162	0.761253	1	n.s.
Npc1	0.0616951	0.164594	0.684962	1	n.s.
Nt5e	-0.176919	1.35102	0.2451	0.911191	n.s.
Pax5	112.676	3.28251e-06	0.998554	1	n.s.
Pdcd1	-0.0791719	0.753583	0.385344	0.964461	n.s.
Pdcd1lg2	0.225667	0.270272	0.60315	1	n.s.
Pdcd2	-0.103584	0.499341	0.47979	0.987533	n.s.
Pdgfb	-0.136372	1.65436	0.198367	0.838807	n.s.
Pdgfrb	0.816807	2.86153	0.090721	0.653637	n.s.
Pecam1	0.0667347	0.13809	0.710187	1	n.s.
Phlpp1	0.133017	0.861756	0.353248	0.964461	n.s.
Phlpp2	-0.0866863	0.181426	0.67015	1	n.s.
Pigr	0.195871	53.0151	3.30957e-13	1.81034e-10	n.s.
Pla2g2a	-28.8146	0	1	1	n.s.
Pla2g2e	0.200344	0.803353	0.370093	0.964461	n.s.
Plau	0.107832	0.254867	0.613669	1	n.s.
Plaur	0.0342978	0.064519	0.799491	1	n.s.
Pml	-0.15272	1.54535	0.213823	0.847544	n.s.
Pou2f2	-1.81642	0.502624	0.478349	0.987533	n.s.
Pparg	0.061601	0.0896874	0.764575	1	n.s.
Ppbp	-7.54067	0.40539	0.524319	1	n.s.
Prdm1	-0.598954	1.33903	0.247206	0.911191	n.s.
Prf1	-0.897849	2.17421	0.140341	0.752615	n.s.
Prim1	-0.0506303	0.225195	0.63511	1	n.s.
Prkcd	-0.0116792	0.0215313	0.883341	1	n.s.
Psmb10	-0.483982	4.36747	0.0366314	0.435595	n.s.
Psmb11	120.969	0	1	1	n.s.
Psmb5	-0.0604563	0.316072	0.573978	1	n.s.
Psmb7	-0.133841	1.49241	0.221842	0.86677	n.s.
Psmb9	-0.458799	3.17019	0.0749936	0.595124	n.s.
Psmc2	-0.0431555	0.1549	0.693896	1	n.s.
Psmd7	-0.00906591	0.0355977	0.850349	1	n.s.
Ptafr	0.0940412	0.0859187	0.769431	1	n.s.
Ptger4	-0.128827	0.210827	0.64612	1	n.s.
Ptgs2	0.0874965	0.055541	0.813688	1	n.s.
Ptk2	0.0273345	0.0630733	0.801703	1	n.s.
Ptpn2	0.0464558	0.138691	0.709586	1	n.s.
Ptpn22	-0.238415	1.13737	0.286208	0.941325	n.s.
Ptpn6	-0.25992	1.28328	0.25729	0.916485	n.s.
Ptprc	-0.185238	0.620336	0.430923	0.987533	n.s.
Rae1	-0.0790704	0.566707	0.45157	0.987533	n.s.
Rag1	8.24189	0.907724	0.340719	0.964461	n.s.
Rag2	-62.4024	0	1	1	n.s.
Rela	-0.118321	1.14006	0.28564	0.941325	n.s.
Relb	-0.211464	3.14266	0.0762692	0.595124	n.s.
Rorc	0.0775465	0.00993764	0.920592	1	n.s.
Runx1	-0.0736459	0.444769	0.504829	0.996902	n.s.
Runx3	-14.966	5.62739	0.017682	0.31623	n.s.
S100a8	-0.789579	2.3645	0.124124	0.722026	n.s.
S100a9	-0.768518	2.51464	0.112793	0.708954	n.s.
Sele	-19.0881	0.57494	0.448302	0.987533	n.s.
Sell	-0.312838	0.622645	0.430066	0.987533	n.s.
Selplg	-77.8373	0	1	1	n.s.
Serping1	-0.251557	0.914328	0.338969	0.964461	n.s.
Sh2d1a	8.27692	0.336895	0.561627	1	n.s.
Sigirr	-0.0111999	0.0123247	0.911603	1	n.s.
Ski	-0.0226609	0.0408001	0.839924	1	n.s.
Slamf1	6.3951	0.014873	0.902935	1	n.s.
Slamf7	-0.638929	2.81033	0.0936591	0.665345	n.s.
Smad3	-0.0164582	0.0234644	0.878256	1	n.s.
Smad5	0.158332	2.00788	0.156484	0.768779	n.s.
Socs1	-0.65845	6.05852	0.0138393	0.291159	n.s.
Socs3	-0.138652	0.371796	0.542027	1	n.s.
Spn	-0.455485	2.39921	0.121397	0.722026	n.s.
Src	0.12871	1.4518	0.228239	0.880242	n.s.
Stat1	-0.583298	6.47234	0.0109566	0.278885	n.s.
Stat2	-0.443387	2.55772	0.109757	0.708954	n.s.
Stat3	-0.0945721	0.769132	0.380486	0.964461	n.s.
Stat4	0.520844	0.848951	0.356849	0.964461	n.s.
Stat5a	-0.0660029	0.103932	0.747161	1	n.s.
Stat5b	0.00651702	0.00292028	0.956904	1	n.s.
Stat6	0.00739301	0.00383438	0.950625	1	n.s.
Syk	0.0462363	0.047117	0.828158	1	n.s.
Tagap	-0.0731117	0.0385179	0.844407	1	n.s.
Tal1	0.870414	2.10212	0.147095	0.768779	n.s.
Tap1	-0.480508	3.38307	0.0658692	0.562976	n.s.
Tapbp	-0.322468	4.39021	0.0361458	0.435595	n.s.
Tbk1	0.0372018	0.0830882	0.773155	1	n.s.
Tbx21	-99.0745	0	1	1	n.s.
Tcf4	0.175991	2.51348	0.112876	0.708954	n.s.
Tcf7	-0.267779	3.66297	0.0556344	0.543429	n.s.
Tfrc	0.641225	5.71483	0.0168222	0.31623	n.s.
Tgfb1	-0.00675453	0.0105402	0.918228	1	n.s.
Tgfb2	0.300782	4.53188	0.0332691	0.425095	n.s.
Tgfb3	-0.0183903	0.00969078	0.921582	1	n.s.
Tgfbi	0.00769246	0.00866893	0.925818	1	n.s.
Tgfbr1	-0.059648	0.21909	0.639734	1	n.s.
Tgfbr2	0.0609211	0.105381	0.745466	1	n.s.
Thy1	0.163645	0.775345	0.378568	0.964461	n.s.
Tigit	-0.21408	0.601743	0.437914	0.987533	n.s.
Tirap	0.0982505	0.456914	0.49907	0.996318	n.s.
Tlr1	-0.359407	0.608453	0.435371	0.987533	n.s.
Tlr2	-0.243585	0.608246	0.435449	0.987533	n.s.
Tlr3	-0.134917	0.278719	0.597542	1	n.s.
Tlr4	-0.0374102	0.0535961	0.81692	1	n.s.
Tlr5	-26.9308	0.463026	0.496213	0.994244	n.s.
Tlr8	-0.399723	2.0449	0.152717	0.768779	n.s.
Tlr9	-0.344496	0.514041	0.473395	0.987533	n.s.
Tmem173	-0.179791	1.17849	0.277664	0.933082	n.s.
Tnf	-28.3449	8.57497	0.00340816	0.20714	n.s.
Tnfaip3	-0.292666	3.49073	0.0617133	0.559184	n.s.
Tnfaip6	-0.152831	0.106319	0.744374	1	n.s.
Tnfrsf11a	-0.209226	0.543546	0.460967	0.987533	n.s.
Tnfrsf13b	-0.414529	0.428659	0.512648	1	n.s.
Tnfrsf13c	30.3337	4.30916e-07	0.999476	1	n.s.
Tnfrsf14	-0.0496301	0.0280473	0.866998	1	n.s.
Tnfrsf17	-1415.07	0	1	1	n.s.
Tnfrsf1b	-0.107438	0.447279	0.50363	0.996902	n.s.
Tnfrsf4	-0.364682	0.801907	0.370524	0.964461	n.s.
Tnfrsf8	-55.402	0.136168	0.712121	1	n.s.
Tnfrsf9	-0.441132	0.861391	0.35335	0.964461	n.s.
Tnfsf10	-0.726241	4.67642	0.0305794	0.407974	n.s.
Tnfsf11	-0.0927513	0.0561528	0.812683	1	n.s.
Tnfsf12	0.0595531	0.189765	0.663112	1	n.s.
Tnfsf13b	14.9682	5.61348	0.0178228	0.31623	n.s.
Tnfsf14	-2.55895	6.89471	0.00864513	0.268728	n.s.
Tnfsf15	0.146048	0.289613	0.590469	1	n.s.
Tnfsf18	5.2761	0.00930871	0.923138	1	n.s.
Tnfsf8	5.20357	0	1	1	n.s.
Tollip	-0.168132	2.03231	0.153987	0.768779	n.s.
Traf1	-0.166693	0.576475	0.447697	0.987533	n.s.
Traf2	-0.262031	3.12191	0.0772464	0.595124	n.s.
Traf3	-0.00809121	0.00751509	0.930918	1	n.s.
Traf4	0.0409668	0.0510321	0.821277	1	n.s.
Traf5	0.0350693	0.013114	0.908829	1	n.s.
Traf6	0.198092	1.43041	0.231698	0.880242	n.s.
Trem1	-0.666813	1.54706	0.21357	0.847544	n.s.
Trem2	-0.00223916	1.62192e-05	0.996787	1	n.s.
Trp53	0.183134	2.50919	0.113184	0.708954	n.s.
Tslp	162.776	3.81922e-05	0.995069	1	n.s.
Tyk2	-0.203539	0.824121	0.363978	0.964461	n.s.
Tyrobp	-0.116771	0.482437	0.487321	0.987533	n.s.
Ube2l3	-0.103746	0.950759	0.329526	0.964461	n.s.
Vcam1	-0.315569	2.92646	0.0871382	0.644116	n.s.
Vtn	-3.20453	0	1	1	n.s.
Xbp1	-0.021664	0.0408744	0.839781	1	n.s.
Xcl1	-0.12648	0.163531	0.685926	1	n.s.
Xcr1	-18.7015	2.09158	0.148113	0.768779	n.s.
Zap70	-0.497659	0.569141	0.4506	0.987533	n.s.
Zbtb7b	0.218137	2.85985	0.0908161	0.653637	n.s.
Zeb1	0.00191409	0	1	1	n.s.

## Sheet: T2_adp1_vs_mv
	logFC	lr	pvalue	qvalue	Significant
Abcb10	-0.0454767	0.0773251	0.780956	0.988849	n.s.
Abcb1a	-0.201331	1.86109	0.172499	0.476633	n.s.
Abcf1	0.124145	0.996096	0.318257	0.669564	n.s.
Abl1	-0.00437511	0.000904768	0.976004	1	n.s.
Adal	-0.0389105	0.0194413	0.889109	1	n.s.
Ahr	-0.130042	0.90865	0.340473	0.692588	n.s.
Aicda	153.785	5.57066e-11	0.999994	1	n.s.
Aire	-274.159	4.53516e-07	0.999463	1	n.s.
App	-0.169439	2.4066	0.120824	0.396317	n.s.
Arhgdib	-0.279685	1.70698	0.191377	0.49611	n.s.
Atg16l1	-0.0602969	0.216999	0.641336	0.915956	n.s.
Atm	-0.68511	2.44419	0.117961	0.391057	n.s.
B2m	-0.260579	2.6866	0.101195	0.35944	n.s.
Batf	0.157118	0.145413	0.702958	0.943964	n.s.
Batf3	0.660018	0.592187	0.441575	0.767693	n.s.
Bax	-0.0714268	0.370031	0.542987	0.841399	n.s.
Bcap31	0.0433013	0.133775	0.714549	0.946388	n.s.
Bcl2	0.0382355	0.0984285	0.753724	0.96781	n.s.
Bcl3	-0.0424757	0.0522549	0.819185	1	n.s.
Bcl6	-0.51776	5.86334	0.0154595	0.152583	n.s.
Bid	-0.200907	2.54184	0.110866	0.374343	n.s.
Blnk	-0.112942	0.144237	0.704105	0.943964	n.s.
Bst1	-0.650636	4.51528	0.0335934	0.199735	n.s.
Bst2	-0.412632	4.23701	0.0395518	0.223039	n.s.
Btk	-0.419956	2.16802	0.140908	0.425837	n.s.
Btla	-0.149652	0.136084	0.712206	0.946388	n.s.
Btnl1	70.6233	0	1	1	n.s.
Btnl2	-3.54692	0	1	1	n.s.
C1qa	0.154204	0.523239	0.469463	0.778223	n.s.
C1qb	0.108313	0.255882	0.612963	0.887013	n.s.
C1qbp	0.0841268	0.590851	0.44209	0.767693	n.s.
C1ra	-0.607602	4.26297	0.0389517	0.221944	n.s.
C1s	-1.12493	12.6694	0.000371691	0.0135543	n.s.
C2	-1.14799	9.25817	0.00234447	0.0442216	n.s.
C3	0.311112	0.801923	0.370519	0.718702	n.s.
C4a	-0.753732	2.92196	0.0873814	0.327381	n.s.
C4bp	-1.52759	0.146013	0.702375	0.943964	n.s.
C6	3.56653	7.01938	0.00806321	0.102572	n.s.
C7	38.605	0	1	1	n.s.
C8a	-180.698	7.50488e-07	0.999309	1	n.s.
C8b	21.4663	1.94935	0.162656	0.465827	n.s.
C8g	-4.35864	0	1	1	n.s.
C9	25.8095	0	1	1	n.s.
Camp	-53.6332	0	1	1	n.s.
Card9	-0.475504	1.56737	0.21059	0.5333	n.s.
Casp1	-0.491777	3.76936	0.0521995	0.254939	n.s.
Casp2	-0.171102	1.31737	0.251064	0.58689	n.s.
Casp3	0.219252	4.17156	0.0411079	0.226423	n.s.
Casp8	-0.0861175	0.624603	0.429342	0.757581	n.s.
Ccbp2	7.20047	0.0101699	0.919673	1	n.s.
Ccl11	0.215232	0.357145	0.550096	0.842521	n.s.
Ccl12	-0.197355	0.370739	0.542602	0.841399	n.s.
Ccl19	-3.5565	2.10598	0.146724	0.438569	n.s.
Ccl2	-0.773118	5.28621	0.0214949	0.178977	n.s.
Ccl20	-1.18459	5.20079	0.0225766	0.178977	n.s.
Ccl22	-0.0443013	0.0172999	0.895357	1	n.s.
Ccl24	1.06715	2.99413	0.0835668	0.322383	n.s.
Ccl25	0.168252	0.669279	0.413303	0.745639	n.s.
Ccl26	69.735	1.35348e-07	0.999706	1	n.s.
Ccl3	-1.4586	10.1485	0.00144419	0.0343465	n.s.
Ccl4	-16.4044	16.8201	4.10947e-05	0.00249764	0.00249764
Ccl5	-0.679326	3.50367	0.061233	0.274545	n.s.
Ccl6	-0.010524	0.00717987	0.932473	1	n.s.
Ccl7	-0.663051	2.9353	0.0866626	0.326927	n.s.
Ccl8	0.359217	0.787469	0.374867	0.724224	n.s.
Ccl9	-0.0862911	0.157084	0.691855	0.943964	n.s.
Ccr10	0.404552	2.34899	0.125365	0.403379	n.s.
Ccr2	0.241419	0.397452	0.528408	0.835374	n.s.
Ccr3	1.59465	3.00519	0.0829983	0.322383	n.s.
Ccr4	7.31896	0	1	1	n.s.
Ccr5	-0.215517	0.830231	0.362206	0.711169	n.s.
Ccr6	-71.5317	2.26209e-07	0.999621	1	n.s.
Ccr7	-0.216335	0.203347	0.652032	0.928807	n.s.
Ccr8	603.45	4.10094e-07	0.999489	1	n.s.
Ccr9	-26.5262	2.58311	0.108009	0.369256	n.s.
Ccrl1	30.1787	0.0229232	0.879657	1	n.s.
Ccrl2	-12.1299	10.6609	0.00109424	0.0285023	0.0285023
Cd109	-1.85065	7.69858	0.00552643	0.0809598	n.s.
Cd14	-0.260139	2.61013	0.106183	0.369256	n.s.
Cd160	29.7353	5.0378e-07	0.999434	1	n.s.
Cd163	1.23292	5.17298	0.0229408	0.179266	n.s.
Cd164	-0.0987544	0.841194	0.359056	0.709038	n.s.
Cd19	5.30958	0.415986	0.518947	0.826352	n.s.
Cd1d1	-0.576379	4.12565	0.0422378	0.226423	n.s.
Cd2	-1.04905	15.6966	7.43582e-05	0.00406739	n.s.
Cd209g	-0.760417	0.918735	0.337807	0.692062	n.s.
Cd22	0.0466633	0.158657	0.690396	0.943964	n.s.
Cd226	-0.623983	1.83938	0.175024	0.477108	n.s.
Cd244	-0.451651	1.17529	0.278316	0.618858	n.s.
Cd247	-0.334091	0.889659	0.34557	0.697515	n.s.
Cd24a	0.0288614	0.0690612	0.792709	0.989825	n.s.
Cd27	-17.9712	0.516171	0.47248	0.778453	n.s.
Cd274	-1.08227	11.0226	0.000900065	0.0251255	n.s.
Cd28	25.6145	0.53831	0.463134	0.774722	n.s.
Cd34	-0.315157	1.1359	0.286519	0.626904	n.s.
Cd36	-1.22234	4.71981	0.029817	0.194166	n.s.
Cd3d	-0.454904	4.09641	0.0429744	0.226423	n.s.
Cd3e	-0.807898	6.47874	0.0109173	0.124411	n.s.
Cd3eap	-0.23594	1.19835	0.273652	0.615999	n.s.
Cd4	-0.436339	0.665525	0.414616	0.745639	n.s.
Cd40	-0.401466	0.875093	0.349549	0.701864	n.s.
Cd40lg	-6.35974	0.783694	0.376014	0.724224	n.s.
Cd44	-0.0777249	0.425502	0.514205	0.824838	n.s.
Cd46	-5.57542	0	1	1	n.s.
Cd48	-0.414791	3.26248	0.0708818	0.301661	n.s.
Cd5	-4.86977	0.319359	0.571993	0.857206	n.s.
Cd53	-19.0921	4.77193	0.0289274	0.194166	n.s.
Cd55	-0.0250834	0.142493	0.705816	0.943964	n.s.
Cd59b	38.6189	0	1	1	n.s.
Cd6	-51.0802	1.28157	0.257607	0.58968	n.s.
Cd69	-2.8879	0.092252	0.761333	0.968093	n.s.
Cd7	-1.23842	2.97172	0.0847317	0.322383	n.s.
Cd74	0.00139736	0.0288691	0.865082	1	n.s.
Cd79a	7.49214	0	1	1	n.s.
Cd79b	-2.00594	3.53189	0.060199	0.272139	n.s.
Cd80	-0.785455	3.44549	0.0634248	0.28206	n.s.
Cd81	0.114033	1.06536	0.301996	0.64528	n.s.
Cd82	-0.0159903	0.0218498	0.882487	1	n.s.
Cd83	0.706211	2.36127	0.124381	0.402581	n.s.
Cd86	-0.586038	6.01653	0.0141725	0.149084	n.s.
Cd8a	-0.193289	0.659675	0.416675	0.745639	n.s.
Cd8b1	-21.0313	3.70753	0.0541675	0.259909	n.s.
Cd9	-0.0789326	0.50588	0.476928	0.781076	n.s.
Cd96	-29.836	0.374404	0.540613	0.841399	n.s.
Cd97	0.141681	1.61543	0.20373	0.520748	n.s.
Cd99	0.0791425	0.340885	0.559319	0.8475	n.s.
Cdh5	-0.528933	5.84627	0.0156101	0.152583	n.s.
Cdkn1a	-0.642707	5.10705	0.0238288	0.182592	n.s.
Ceacam1	0.728511	1.88268	0.17003	0.476633	n.s.
Cebpb	-0.192924	1.27023	0.259724	0.591955	n.s.
Cfb	-0.389203	3.62535	0.0569055	0.268339	n.s.
Cfd	-1.00436	0.858638	0.35412	0.703744	n.s.
Cfh	0.132186	0.30683	0.579632	0.86628	n.s.
Cfi	0.603197	1.79317	0.18054	0.479395	n.s.
Cfp	0.0895296	0.228514	0.632628	0.908261	n.s.
Chuk	-0.00858865	0.0058512	0.939027	1	n.s.
Ciita	-0.339808	0.856397	0.354749	0.703744	n.s.
Cish	0.751145	4.6241	0.0315259	0.194947	n.s.
Clec4a4	-36.4025	0	1	1	n.s.
Clec4e	-2.91673	25.3259	4.84153e-07	7.7601e-05	7.7601e-05
Clec5a	-0.99141	8.44861	0.00365323	0.0606362	n.s.
Clu	-0.0313966	0.039483	0.842495	1	n.s.
Cmklr1	0.218929	1.18514	0.276311	0.616907	n.s.
Cr2	-20.0159	1.81979	0.177338	0.477108	n.s.
Cradd	0.041464	0.0910922	0.762793	0.968093	n.s.
Crlf2	-0.0701534	0.187055	0.66538	0.93822	n.s.
Csf1	-0.528345	10.1967	0.00140692	0.0343465	n.s.
Csf1r	-0.0832485	0.170506	0.679662	0.943014	n.s.
Csf2	-0.892263	4.82511	0.0280481	0.194166	n.s.
Csf2rb	-0.430699	2.26926	0.131963	0.407818	n.s.
Csf3r	-1.19254	4.94454	0.0261732	0.192831	n.s.
Ctla4	-2.64485	54.3915	1.64313e-13	8.98792e-11	8.98792e-11
Ctnnb1	-0.0932691	0.694834	0.404525	0.743868	n.s.
Ctsc	-0.278277	2.17594	0.140184	0.425837	n.s.
Ctsg	-19.5732	0	1	1	n.s.
Ctss	-0.0141003	0.0210391	0.884672	1	n.s.
Cul9	-3.12705	0.324474	0.568931	0.85496	n.s.
Cx3cl1	-0.341518	3.00352	0.0830837	0.322383	n.s.
Cx3cr1	0.0463226	0.0923517	0.761208	0.968093	n.s.
Cxcl1	0.242424	0.353261	0.552273	0.842521	n.s.
Cxcl10	-0.758401	4.27929	0.0385794	0.221944	n.s.
Cxcl11	-1.00617	3.835	0.0501929	0.249596	n.s.
Cxcl12	-0.0388048	0.0139369	0.906024	1	n.s.
Cxcl13	-24.2919	43.2858	4.73009e-11	1.29368e-08	1.29368e-08
Cxcl15	-0.485143	0.716312	0.397356	0.743868	n.s.
Cxcl3	-2.76313	17.5932	2.73572e-05	0.00187055	0.00187055
Cxcl9	-0.682826	2.87748	0.0898263	0.331993	n.s.
Cxcr1	26.7247	0.618484	0.431611	0.759136	n.s.
Cxcr2	-14.9001	5.092	0.0240364	0.182592	n.s.
Cxcr3	-1.19748	3.55699	0.0592952	0.270287	n.s.
Cxcr4	-0.359748	3.11533	0.0775587	0.314256	n.s.
Cxcr5	94.5475	0	1	1	n.s.
Cxcr6	-0.814746	7.44936	0.00634591	0.0846637	n.s.
Cybb	-0.356514	3.13567	0.0765968	0.314256	n.s.
Ddx58	-0.28448	2.68963	0.101003	0.35944	n.s.
Defb1	-20.9967	2.28156	0.13092	0.407818	n.s.
Defb14	-0.503823	0.135223	0.713077	0.946388	n.s.
Dpp4	-8.99523	0.290155	0.590121	0.868816	n.s.
Ebi3	-0.344967	1.81479	0.177934	0.477108	n.s.
Emr1	-0.106013	0.123086	0.725712	0.948364	n.s.
Entpd1	-0.181431	1.18883	0.275566	0.616907	n.s.
Eomes	-0.66459	0.908185	0.340596	0.692588	n.s.
Ets1	-0.3247	9.102	0.0025533	0.0465552	n.s.
Fadd	-0.282121	2.28418	0.1307	0.407818	n.s.
Fas	-0.467856	2.40438	0.120996	0.396317	n.s.
Fasl	-15.3715	1.92419	0.165396	0.466348	n.s.
Fcamr	-1.1079	0.370908	0.54251	0.841399	n.s.
Fcer1a	-0.597088	1.9318	0.164562	0.466348	n.s.
Fcer1g	-0.263864	1.82795	0.17637	0.477108	n.s.
Fcgr1	-0.368518	1.87255	0.171183	0.476633	n.s.
Fcgr2b	-0.0796155	0.167109	0.682694	0.943014	n.s.
Fcgr3	-0.0938933	0.194861	0.658901	0.933728	n.s.
Fcgr4	-0.217891	1.03644	0.308652	0.656936	n.s.
Fcgrt	0.30217	0.802208	0.370434	0.718702	n.s.
Fkbp5	-0.205923	0.489813	0.484011	0.787958	n.s.
Fn1	-0.224824	1.42108	0.233225	0.565396	n.s.
Folr4	-7.57486	0.711169	0.399056	0.743868	n.s.
Foxp3	-14.9659	0.38188	0.536599	0.841399	n.s.
Frmpd4	-62.4216	0	1	1	n.s.
Fyn	-0.380442	8.33922	0.00387983	0.0606362	n.s.
Gata3	-0.000974775	0.00109814	0.973564	1	n.s.
Gfi1	230.566	8.82148e-07	0.999251	1	n.s.
Gm10499	-0.481446	4.00487	0.045369	0.233324	n.s.
Gp1bb	29.4666	0	1	1	n.s.
Gpi1	-0.0232626	0.00824472	0.927651	1	n.s.
Gpr183	-4.18961	0.0072991	0.931916	1	n.s.
Gpr44	-303.154	0	1	1	n.s.
Gzma	-0.540502	1.93785	0.163902	0.466348	n.s.
Gzmb	-0.267013	1.43911	0.230283	0.562342	n.s.
H2-Aa	0.143008	0.27094	0.602702	0.87898	n.s.
H2-Ab1	0.0912969	0.108848	0.741459	0.956553	n.s.
H2-DMa	0.0581215	0.0540355	0.816184	1	n.s.
H2-DMb2	-0.145848	0.162269	0.687076	0.943964	n.s.
H2-Ea-ps	111.745	0	1	1	n.s.
H2-Eb1	0.164294	0.284087	0.594035	0.868816	n.s.
H2-K1	-0.342896	3.58568	0.0582795	0.268621	n.s.
H2-Ob	-2.09778	2.5923	0.107384	0.369256	n.s.
H2-Q10	-13.4239	4.67236	0.0306518	0.194947	n.s.
H60a	-23.2783	1.12744	0.288323	0.628338	n.s.
Hamp	-51.8144	1.82615e-05	0.99659	1	n.s.
Hc	-34.435	0.0192736	0.889585	1	n.s.
Hcst	11.2578	0.754043	0.385199	0.739312	n.s.
Hfe	0.203502	0.69258	0.405288	0.743868	n.s.
Hif1a	-0.319148	6.55832	0.0104395	0.121498	n.s.
Hlx	-0.025835	0.0200134	0.8875	1	n.s.
Icam1	-0.244885	2.97905	0.0843488	0.322383	n.s.
Icam2	-0.327537	2.18042	0.139777	0.425837	n.s.
Icam4	0.924066	1.36118	0.243332	0.578708	n.s.
Icam5	43.8064	3.57719e-07	0.999523	1	n.s.
Icos	-2.05329	24.5896	7.09333e-07	7.7601e-05	7.7601e-05
Icosl	-0.00249579	0.291725	0.589118	0.868816	n.s.
Ifi204	-0.418695	3.2095	0.073212	0.303558	n.s.
Ifi35	-0.283965	3.58115	0.0584386	0.268621	n.s.
Ifih1	-0.290055	2.5225	0.112232	0.376632	n.s.
Ifit2	-0.921233	6.28292	0.0121907	0.130751	n.s.
Ifitm1	-0.109095	0.146526	0.701878	0.943964	n.s.
Ifna1	-311.555	0	1	1	n.s.
Ifna2	-1.4771	5.3429e-07	0.999417	1	n.s.
Ifnar1	-0.100043	0.80832	0.368617	0.718702	n.s.
Ifnar2	-0.269107	4.78195	0.0287595	0.194166	n.s.
Ifnb1	25.538	0	1	1	n.s.
Ifng	22.7774	0.412007	0.520952	0.826352	n.s.
Ifngr1	-0.061502	0.352055	0.552952	0.842521	n.s.
Ifngr2	0.133085	1.34766	0.245687	0.579271	n.s.
Igf2r	-0.322423	4.73663	0.0295269	0.194166	n.s.
Ikbkap	-0.0535266	0.116058	0.733349	0.950574	n.s.
Ikbkb	0.0585597	0.186781	0.665609	0.93822	n.s.
Ikbke	-0.442832	3.32114	0.0683944	0.298092	n.s.
Ikbkg	-0.108086	0.547995	0.459138	0.774722	n.s.
Ikzf1	-1.19226	1.36982	0.241843	0.577677	n.s.
Ikzf2	-0.800612	12.0338	0.000522432	0.01681	n.s.
Ikzf3	-29.7144	0.46765	0.49407	0.801948	n.s.
Ikzf4	-0.619862	2.06799	0.15042	0.439008	n.s.
Il10	61.9855	8.55541e-07	0.999262	1	n.s.
Il10ra	-0.184628	0.532688	0.465479	0.776272	n.s.
Il10rb	-0.123841	0.828401	0.362735	0.711169	n.s.
Il11ra1	0.664176	1.70622	0.191477	0.49611	n.s.
Il12a	-39.3285	0.0108129	0.917181	1	n.s.
Il12b	-369.05	0.604476	0.436875	0.763485	n.s.
Il12rb1	-9.18184	11.3793	0.000742678	0.0225692	0.0225692
Il12rb2	-6.44595	0.196616	0.657466	0.933728	n.s.
Il13	13.3173	0.490504	0.483703	0.787958	n.s.
Il13ra1	-0.255429	4.4509	0.0348828	0.205171	n.s.
Il15	-0.484542	1.11896	0.290143	0.629795	n.s.
Il15ra	-1.1261	5.651	0.0174454	0.164528	n.s.
Il16	-2.87805	9.5713	0.00197642	0.0406626	0.0406626
Il17a	306.176	5.34295e-07	0.999417	1	n.s.
Il17b	7.84165	0.634822	0.425592	0.753394	n.s.
Il17f	0.220596	0.136766	0.711517	0.946388	n.s.
Il17ra	-0.315798	2.59317	0.107325	0.369256	n.s.
Il17rb	-534.546	0	1	1	n.s.
Il17re	0.110383	3.30161	0.069212	0.298102	n.s.
Il18	-0.142128	0.540619	0.462176	0.774722	n.s.
Il18r1	0.093348	0.126636	0.721946	0.948364	n.s.
Il18rap	-0.0396831	0.0679175	0.794393	0.989825	n.s.
Il19	-4.45493	0.506754	0.476547	0.781076	n.s.
Il1a	-1.00661	8.92299	0.00281602	0.0496892	n.s.
Il1b	-1.05056	6.84639	0.00888207	0.105619	n.s.
Il1r1	-0.177302	1.80259	0.1794	0.478692	n.s.
Il1r2	-0.885514	13.1129	0.000293272	0.0114585	n.s.
Il1rap	-0.0449572	0.016843	0.89674	1	n.s.
Il1rl1	-0.615465	1.50825	0.219406	0.545523	n.s.
Il1rl2	-0.20184	0.358582	0.549295	0.842521	n.s.
Il1rn	-0.632336	10.0092	0.0015576	0.0355003	n.s.
Il2	41.7429	0.0181577	0.892809	1	n.s.
Il20	-2.14897	1.29822e-06	0.999091	1	n.s.
Il21	1.04944	0.074502	0.784891	0.98933	n.s.
Il21r	-0.248377	3.24955	0.071443	0.301661	n.s.
Il22	94.0734	9.56378e-07	0.99922	1	n.s.
Il22ra2	121.856	5.95061e-06	0.998054	1	n.s.
Il23a	-64.4552	5.64916e-06	0.998104	1	n.s.
Il23r	41.0897	3.31251e-07	0.999541	1	n.s.
Il25	85.4863	1.39103e-06	0.999059	1	n.s.
Il27	-12.8974	0.463283	0.496094	0.80285	n.s.
Il27ra	-0.346389	1.15564	0.282372	0.62248	n.s.
Il28a	-172.967	1.54703e-06	0.999008	1	n.s.
Il2ra	-0.923516	6.85189	0.00885478	0.105619	n.s.
Il2rb	-0.103639	0.299974	0.583899	0.868816	n.s.
Il2rg	-0.434211	3.12028	0.0773235	0.314256	n.s.
Il3	1.31998	0.00157324	0.968361	1	n.s.
Il33	0.311956	1.4188	0.2336	0.565396	n.s.
Il4	8.54654	0.85519	0.355088	0.703744	n.s.
Il4ra	-0.3825	8.39798	0.00375638	0.0606362	n.s.
Il5	139.116	0	1	1	n.s.
Il6	-1.85599	2.05521	0.151687	0.439008	n.s.
Il6ra	0.00404049	0.0128608	0.909709	1	n.s.
Il6st	-0.114795	0.421594	0.516143	0.825527	n.s.
Il7	-0.244164	1.73227	0.188121	0.494723	n.s.
Il7r	-1.05505	9.66196	0.00188123	0.0406626	n.s.
Il9	80.3534	0	1	1	n.s.
Ilf3	-0.152194	1.72463	0.189098	0.494912	n.s.
Irak1	0.0225025	0.024371	0.875945	1	n.s.
Irak2	-0.558586	13.4221	0.000248677	0.0104636	n.s.
Irak3	-0.0552023	0.0945332	0.758491	0.968093	n.s.
Irak4	0.173517	2.14751	0.142801	0.429188	n.s.
Irf1	-0.349573	4.08375	0.0432974	0.226423	n.s.
Irf3	-23.0324	0.392584	0.530944	0.836964	n.s.
Irf4	19.614	0.523165	0.469495	0.778223	n.s.
Irf5	-0.0794048	0.15485	0.693943	0.943964	n.s.
Irf7	-0.944376	4.92706	0.0264393	0.192831	n.s.
Irf8	-0.283136	2.09028	0.148239	0.439008	n.s.
Irgm1	-0.488064	4.56921	0.0325515	0.197841	n.s.
Itga2b	32.1742	0.338006	0.560983	0.847673	n.s.
Itga4	-0.0679579	0.0512351	0.820928	1	n.s.
Itga5	-0.657404	9.54302	0.00200711	0.0406626	n.s.
Itga6	-0.0423913	0.152053	0.696581	0.943964	n.s.
Itgal	-0.40711	3.05416	0.0805304	0.322383	n.s.
Itgam	-0.450486	3.02659	0.0819101	0.322383	n.s.
Itgax	-0.144111	0.559235	0.454569	0.77063	n.s.
Itgb1	-0.142475	1.52621	0.216683	0.541212	n.s.
Itgb2	-0.337286	2.49573	0.114155	0.38075	n.s.
Itln1	292.747	3.11719e-08	0.999859	1	n.s.
Jak1	-0.224342	4.08324	0.0433105	0.226423	n.s.
Jak2	-0.138043	1.28286	0.257368	0.58968	n.s.
Jak3	-0.247064	3.24383	0.0716929	0.301661	n.s.
Kir3dl1	-3.39895	2.68718e-07	0.999586	1	n.s.
Kir3dl2	63.5003	0.00656529	0.935421	1	n.s.
Kit	-3.64357	1.11147	0.291763	0.630807	n.s.
Klra1	131.776	0	1	1	n.s.
Klra21	65.8514	6.9738e-07	0.999334	1	n.s.
Klra4	-0.154142	0.365507	0.545464	0.842521	n.s.
Klra5	0.332465	1.29496	0.255135	0.58968	n.s.
Klra6	-23.6452	0.284353	0.593862	0.868816	n.s.
Klra7	-0.762442	0.0923145	0.761255	0.968093	n.s.
Klra8	-6.69567	2.27351	0.131602	0.407818	n.s.
Klrb1	-8.5159	7.65609e-08	0.999779	1	n.s.
Klrc1	-0.149413	0.571619	0.449616	0.77063	n.s.
Klrc2	-0.139898	0.294794	0.587165	0.868816	n.s.
Klrc3	20.0746	0	1	1	n.s.
Klrd1	-0.60495	5.85616	0.0155226	0.152583	n.s.
Klrk1	-0.727286	5.45223	0.0195433	0.17817	n.s.
Lair1	-0.0454104	0.0277748	0.867639	1	n.s.
Lck	-0.586551	5.28395	0.0215228	0.178977	n.s.
Lcp2	-0.032352	0	1	1	n.s.
Lef1	-22.8793	0.000633354	0.979922	1	n.s.
Lif	-0.541217	4.87949	0.0271776	0.194166	n.s.
Lilra5	-0.898891	4.66417	0.0307984	0.194947	n.s.
Lilra6	4.97377	0.172543	0.677862	0.943014	n.s.
Lilrb3	-0.469942	2.07583	0.149648	0.439008	n.s.
Lilrb4	-0.525552	6.31857	0.011948	0.130751	n.s.
Litaf	0.0199435	0.0352404	0.851093	1	n.s.
Lta	-3.21821	1.15091	0.283359	0.62248	n.s.
Ltb	-0.645713	4.52246	0.0334527	0.199735	n.s.
Ltb4r1	-0.349643	0.12492	0.723758	0.948364	n.s.
Ltb4r2	41.4009	0.118368	0.730811	0.950574	n.s.
Ltbr	0.113228	1.09573	0.295205	0.635142	n.s.
Ltf	-119.228	0	1	1	n.s.
Ly86	0.147225	0.296663	0.585982	0.868816	n.s.
Ly96	-0.167215	1.09172	0.29609	0.635142	n.s.
Maf	-0.982611	6.8521	0.00885371	0.105619	n.s.
Map4k1	0.180127	0.340959	0.559276	0.8475	n.s.
Map4k2	-0.0181731	0.112831	0.736944	0.952975	n.s.
Map4k4	-0.256471	5.48014	0.0192337	0.17817	n.s.
Mapk1	-0.060089	0.26871	0.604199	0.87898	n.s.
Mapk11	-0.631516	4.34791	0.0370544	0.215625	n.s.
Mapk14	-0.0379317	0.127043	0.721518	0.948364	n.s.
Mapkapk2	-0.0832975	0.560708	0.453975	0.77063	n.s.
Marco	-4091.46	1.32738e-05	0.997093	1	n.s.
Masp1	-0.678235	0.411536	0.521191	0.826352	n.s.
Masp2	-14.9426	2.56853e-07	0.999596	1	n.s.
Mbl2	5.71233	9.44721e-07	0.999224	1	n.s.
Mbp	-0.392563	0.362475	0.547135	0.842521	n.s.
Mif	0.0219727	0.0744581	0.784953	0.98933	n.s.
Mme	-1.03915	0.746593	0.387557	0.741237	n.s.
Mr1	0.0924432	0.177889	0.673194	0.93938	n.s.
Ms4a1	-11.1611	5.20625	0.0225059	0.178977	n.s.
Msr1	-0.559339	10.9847	0.000918667	0.0251255	n.s.
Muc1	0.0663408	0.0715392	0.789109	0.989825	n.s.
Mx1	-0.693816	1.6868	0.194024	0.498268	n.s.
Myd88	-0.0366213	0.0546897	0.815095	1	n.s.
Ncam1	0.0914623	0.721751	0.39557	0.743868	n.s.
Ncf4	-0.33767	2.06179	0.151033	0.439008	n.s.
Nfatc1	-0.411573	3.62976	0.0567549	0.268339	n.s.
Nfatc2	-0.42463	0.558038	0.455052	0.77063	n.s.
Nfatc3	-0.0379671	0.10308	0.748165	0.962932	n.s.
Nfil3	-0.214303	1.23988	0.265495	0.600965	n.s.
Nfkb1	0.104328	0.898201	0.343265	0.695429	n.s.
Nfkb2	-0.257283	5.24724	0.0219816	0.178977	n.s.
Nfkbia	-0.377553	3.87359	0.0490515	0.246157	n.s.
Nfkbiz	-0.317006	4.811	0.0282786	0.194166	n.s.
Nod2	-18.8868	5.84505	0.0156209	0.152583	n.s.
Nos2	-0.517556	2.88635	0.089333	0.331993	n.s.
Notch1	-0.397835	5.33389	0.0209147	0.178977	n.s.
Notch2	-0.223447	4.09986	0.0428867	0.226423	n.s.
Nox1	234.62	3.04033e-07	0.99956	1	n.s.
Nox3	-308.165	7.57125e-07	0.999306	1	n.s.
Nox4	-1.69301	4.81017	0.0282923	0.194166	n.s.
Npc1	-0.244562	2.61001	0.106191	0.369256	n.s.
Nt5e	-0.253485	2.73158	0.0983816	0.356389	n.s.
Pax5	-3.06756	3.44848e-06	0.998518	1	n.s.
Pdcd1	-0.0252452	0.444456	0.50498	0.814819	n.s.
Pdcd1lg2	0.552611	1.403	0.236223	0.569224	n.s.
Pdcd2	-0.0426546	0.219333	0.639549	0.915794	n.s.
Pdgfb	-0.314357	8.27149	0.00402724	0.0611916	n.s.
Pdgfrb	0.0373213	1.35003	0.245272	0.579271	n.s.
Pecam1	-0.335991	3.60679	0.0575441	0.268621	n.s.
Phlpp1	-0.0739596	0.288053	0.591471	0.868816	n.s.
Phlpp2	-0.433417	4.62446	0.0315191	0.194947	n.s.
Pigr	-2.16283	8.36276	0.00382989	0.0606362	n.s.
Pla2g2a	-65.573	1.16163e-06	0.99914	1	n.s.
Pla2g2e	1.85298	5.3456e-05	0.994166	1	n.s.
Plau	-0.131215	0.379237	0.538012	0.841399	n.s.
Plaur	-0.116339	0.724762	0.394586	0.743868	n.s.
Pml	-0.239532	3.73363	0.0533274	0.258142	n.s.
Pou2f2	-3.62195	5.3171	0.0211171	0.178977	n.s.
Pparg	0.0355326	0.0301931	0.862053	1	n.s.
Ppbp	-21.184	12.5182	0.000403017	0.0137781	0.0137781
Prdm1	-0.581745	1.28135	0.257648	0.58968	n.s.
Prf1	-1.28323	4.61362	0.031719	0.194947	n.s.
Prim1	0.109029	0.957299	0.327868	0.674226	n.s.
Prkcd	-0.0406221	0.122402	0.726444	0.948364	n.s.
Psmb10	-0.285571	1.53128	0.21592	0.541212	n.s.
Psmb11	139.742	0	1	1	n.s.
Psmb5	0.0923401	0.737983	0.390308	0.743868	n.s.
Psmb7	0.00451858	0.00211315	0.963335	1	n.s.
Psmb9	-0.423157	2.70266	0.100181	0.35944	n.s.
Psmc2	0.046226	0.182854	0.668932	0.93822	n.s.
Psmd7	-0.0708053	0.429733	0.51212	0.823911	n.s.
Ptafr	-0.260691	0.6788	0.41	0.743868	n.s.
Ptger4	0.233211	0.645225	0.421825	0.751591	n.s.
Ptgs2	-0.0351982	0.00995312	0.920531	1	n.s.
Ptk2	-0.0912867	0.703329	0.401667	0.743868	n.s.
Ptpn2	-0.0967373	0.566705	0.451571	0.77063	n.s.
Ptpn22	-0.662179	9.44907	0.00211256	0.0412704	n.s.
Ptpn6	-0.270077	1.39578	0.237431	0.569626	n.s.
Ptprc	-0.670029	7.53417	0.00605395	0.0827878	n.s.
Rae1	0.0135519	0.0476545	0.827196	1	n.s.
Rag1	28.3983	0.677496	0.41045	0.743868	n.s.
Rag2	-59.352	0	1	1	n.s.
Rela	-0.0612682	0.265644	0.606269	0.879653	n.s.
Relb	-0.196646	2.74395	0.097623	0.355999	n.s.
Rorc	-0.627326	0.96295	0.326445	0.673831	n.s.
Runx1	-0.133512	1.48076	0.223655	0.551078	n.s.
Runx3	-16.0812	18.6974	1.53192e-05	0.00126082	0.00126082
S100a8	-1.94231	13.674	0.000217441	0.0103248	n.s.
S100a9	-1.82028	13.5974	0.000226504	0.0103248	n.s.
Sele	-18.5812	0.676799	0.410691	0.743868	n.s.
Sell	-0.626627	2.58745	0.107713	0.369256	n.s.
Selplg	-34.0373	4.0379e-07	0.999493	1	n.s.
Serping1	-0.727203	7.64412	0.00569577	0.0809598	n.s.
Sh2d1a	-16.4426	1.45859	0.227155	0.557192	n.s.
Sigirr	0.0576591	0.230805	0.630928	0.908204	n.s.
Ski	-0.181956	2.38367	0.122609	0.399209	n.s.
Slamf1	29.5596	0.973812	0.323731	0.673831	n.s.
Slamf7	-0.482138	1.58114	0.208596	0.530708	n.s.
Smad3	-0.154954	2.05972	0.151238	0.439008	n.s.
Smad5	-0.108796	0.998338	0.317713	0.669564	n.s.
Socs1	-0.297373	1.28159	0.257603	0.58968	n.s.
Socs3	-0.383093	2.96911	0.0848687	0.322383	n.s.
Spn	-0.397923	1.84418	0.174461	0.477108	n.s.
Src	0.0433444	0.15505	0.693755	0.943964	n.s.
Stat1	-0.574863	6.31173	0.0119942	0.130751	n.s.
Stat2	-0.689288	3.04736	0.0808683	0.322383	n.s.
Stat3	-0.217029	4.09951	0.0428957	0.226423	n.s.
Stat4	-0.96171	2.28199	0.130884	0.407818	n.s.
Stat5a	-0.227078	1.32053	0.250498	0.58689	n.s.
Stat5b	-0.099502	0.658411	0.417121	0.745639	n.s.
Stat6	-0.0987137	0.71246	0.398628	0.743868	n.s.
Syk	-0.210294	0.962986	0.326436	0.673831	n.s.
Tagap	0.126052	0.116443	0.732925	0.950574	n.s.
Tal1	-0.903112	1.23791	0.265875	0.600965	n.s.
Tap1	-0.466109	3.20857	0.0732534	0.303558	n.s.
Tapbp	-0.281439	3.36344	0.0666587	0.294051	n.s.
Tbk1	-0.10491	0.688246	0.406762	0.743868	n.s.
Tbx21	-60.8042	0	1	1	n.s.
Tcf4	-0.159925	2.17098	0.140636	0.425837	n.s.
Tcf7	0.140209	0.964329	0.326099	0.673831	n.s.
Tfrc	0.723525	7.23572	0.00714671	0.0930775	n.s.
Tgfb1	-0.10824	1.00843	0.315279	0.66844	n.s.
Tgfb2	-0.919811	3.91549	0.047843	0.242316	n.s.
Tgfb3	0.13469	0.519807	0.470924	0.778234	n.s.
Tgfbi	-0.463546	5.72282	0.0167458	0.160701	n.s.
Tgfbr1	-0.170247	1.76798	0.183632	0.48525	n.s.
Tgfbr2	0.0369845	0.0720014	0.788445	0.989825	n.s.
Thy1	-0.181874	0.968244	0.325119	0.673831	n.s.
Tigit	0.0592784	0.0431299	0.835481	1	n.s.
Tirap	-0.208171	2.30563	0.128906	0.407818	n.s.
Tlr1	-0.915954	3.99479	0.0456411	0.233324	n.s.
Tlr2	-0.411949	1.86083	0.172529	0.476633	n.s.
Tlr3	-0.0155712	0.0039557	0.949851	1	n.s.
Tlr4	-0.00620554	0.0140293	0.905715	1	n.s.
Tlr5	-35.4407	0.579428	0.446536	0.77063	n.s.
Tlr8	-0.626961	5.22012	0.0223271	0.178977	n.s.
Tlr9	-1.21694	7.62006	0.00577227	0.0809598	n.s.
Tmem173	-0.172307	1.15715	0.282057	0.62248	n.s.
Tnf	-29.6089	25.0081	5.70903e-07	7.7601e-05	7.7601e-05
Tnfaip3	-0.282648	3.31465	0.0686648	0.298092	n.s.
Tnfaip6	-0.853656	3.78485	0.0517186	0.254866	n.s.
Tnfrsf11a	-0.215568	0.635265	0.425431	0.753394	n.s.
Tnfrsf13b	-0.632022	0.872405	0.35029	0.701864	n.s.
Tnfrsf13c	17.2696	0	1	1	n.s.
Tnfrsf14	-0.390468	1.83075	0.176039	0.477108	n.s.
Tnfrsf17	-1412.54	1.26297e-06	0.999103	1	n.s.
Tnfrsf1b	-0.263648	2.79025	0.0948391	0.348168	n.s.
Tnfrsf4	-0.186103	0.145927	0.702458	0.943964	n.s.
Tnfrsf8	-52.9434	0.241252	0.623304	0.899596	n.s.
Tnfrsf9	-1.064	4.07729	0.0434633	0.226423	n.s.
Tnfsf10	-0.497996	2.28987	0.130221	0.407818	n.s.
Tnfsf11	-0.280166	0.543144	0.461133	0.774722	n.s.
Tnfsf12	0.0245989	0.0376978	0.846051	1	n.s.
Tnfsf13b	2.49203	2.01186	0.156074	0.449327	n.s.
Tnfsf14	-2.21592	5.06826	0.0243678	0.182592	n.s.
Tnfsf15	15.6167	0	1	1	n.s.
Tnfsf18	10.5467	0.326943	0.567465	0.85496	n.s.
Tnfsf8	34.6355	0.0156552	0.900428	1	n.s.
Tollip	-0.145637	1.54859	0.213343	0.537782	n.s.
Traf1	-0.342704	2.57106	0.108835	0.369768	n.s.
Traf2	0.0329689	0.0257196	0.872587	1	n.s.
Traf3	-0.185004	1.70009	0.192277	0.49611	n.s.
Traf4	-0.146925	0.690979	0.405832	0.743868	n.s.
Traf5	-0.120331	0.168869	0.681119	0.943014	n.s.
Traf6	-0.0349508	0.0689083	0.792933	0.989825	n.s.
Trem1	-1.82102	18.5985	1.61347e-05	0.00126082	n.s.
Trem2	0.115898	0.183283	0.668567	0.93822	n.s.
Trp53	0.0986439	0.701122	0.402407	0.743868	n.s.
Tslp	-34.213	1.85178e-06	0.998914	1	n.s.
Tyk2	-0.18785	0.709221	0.399702	0.743868	n.s.
Tyrobp	-0.129931	0.612653	0.433791	0.760524	n.s.
Ube2l3	0.133153	1.50126	0.220477	0.545706	n.s.
Vcam1	-0.139468	0.578748	0.446804	0.77063	n.s.
Vtn	-9.2098	0.0398576	0.841759	1	n.s.
Xbp1	0.0449823	0.178841	0.672371	0.93938	n.s.
Xcl1	0.121456	0.148471	0.7	0.943964	n.s.
Xcr1	-0.302194	0.125769	0.72286	0.948364	n.s.
Zap70	-0.474489	0.574311	0.448551	0.77063	n.s.
Zbtb7b	-0.272024	4.75163	0.0292706	0.194166	n.s.
Zeb1	-0.264258	5.35475	0.0206659	0.178977	n.s.

## Sheet: T2mock_vs_adp1
	logFC	lr	pvalue	qvalue	Significant
Abcb10	-0.149913	0.515801	0.472638	0.966184	n.s.
Abcb1a	0.237481	2.33978	0.126107	0.873169	n.s.
Abcf1	-0.0478246	0.13992	0.70836	1	n.s.
Abl1	-0.122565	0.510396	0.474967	0.966184	n.s.
Adal	0.1718	0.283733	0.594265	0.966184	n.s.
Ahr	0.357457	6.03127	0.0140546	0.424646	n.s.
Aicda	-131.01	0	1	1	n.s.
Aire	311.108	7.87217e-07	0.999292	1	n.s.
App	0.215695	3.84119	0.0500081	0.726026	n.s.
Arhgdib	-0.0734745	0.110368	0.739726	1	n.s.
Atg16l1	0.186552	1.82308	0.176947	0.952268	n.s.
Atm	-1.23394	1.97134	0.160305	0.90399	n.s.
B2m	-0.128114	0.591794	0.441726	0.966184	n.s.
Batf	-3.10142	13.8863	0.000194212	0.0354113	0.0354113
Batf3	0.345389	0.303431	0.58174	0.966184	n.s.
Bax	-0.0153894	0.0152184	0.90182	1	n.s.
Bcap31	0.00880428	0.00111245	0.973393	1	n.s.
Bcl2	0.0590159	0.144847	0.703509	1	n.s.
Bcl3	0.0402588	0.0388265	0.843793	1	n.s.
Bcl6	0.366227	2.00702	0.156572	0.90381	n.s.
Bid	-0.12356	0.699817	0.402845	0.966184	n.s.
Blnk	-10.9071	6.85881	0.00882055	0.394422	n.s.
Bst1	-0.334885	1.00102	0.317064	0.966184	n.s.
Bst2	-0.0423459	0.04477	0.832428	1	n.s.
Btk	-0.430419	1.25983	0.261684	0.966184	n.s.
Btla	0.0807709	0.0320521	0.857913	1	n.s.
Btnl1	-124.633	4.38591e-07	0.999472	1	n.s.
Btnl2	6.76061	0	1	1	n.s.
C1qa	-0.203477	0.868955	0.351245	0.966184	n.s.
C1qb	-0.278811	1.50966	0.219191	0.952268	n.s.
C1qbp	-0.0994201	0.768782	0.380594	0.966184	n.s.
C1ra	-0.102866	0.110251	0.739858	1	n.s.
C1s	0.191196	0.359623	0.548716	0.966184	n.s.
C2	0.213596	0.226055	0.634465	0.969419	n.s.
C3	0.34917	1.00929	0.315072	0.966184	n.s.
C4a	0.840398	3.57852	0.0585314	0.728728	n.s.
C4bp	-16.7516	0.276877	0.598755	0.966184	n.s.
C6	-0.340404	0.208611	0.647858	0.971709	n.s.
C7	-11.9816	6.08856e-07	0.999377	1	n.s.
C8a	61.5977	2.86412e-07	0.999573	1	n.s.
C8b	-21.9845	2.23392	0.135011	0.873169	n.s.
C8g	2.80024	0.222806	0.63691	0.970446	n.s.
C9	-61.2812	0	1	1	n.s.
Camp	8.29156	1.86528e-07	0.999655	1	n.s.
Card9	0.161481	0.114143	0.735476	1	n.s.
Casp1	0.0649254	0.0553251	0.814044	1	n.s.
Casp2	0.239121	2.08637	0.148619	0.885948	n.s.
Casp3	-0.201627	3.21223	0.0730897	0.742264	n.s.
Casp8	0.0322402	0.08453	0.77125	1	n.s.
Ccbp2	-2.1392	0.324461	0.568939	0.966184	n.s.
Ccl11	-0.121488	0.112932	0.73683	1	n.s.
Ccl12	0.0410621	0.015605	0.900587	1	n.s.
Ccl19	3.83808	2.57742	0.108399	0.873169	n.s.
Ccl2	0.0512916	0.0228274	0.879907	1	n.s.
Ccl20	1.16878	4.44641	0.0349747	0.676871	n.s.
Ccl22	0.182058	0.197471	0.65677	0.971709	n.s.
Ccl24	-0.0316388	0.0152679	0.901661	1	n.s.
Ccl25	-0.129524	0.219938	0.639087	0.971058	n.s.
Ccl26	-84.283	1.13212e-07	0.999732	1	n.s.
Ccl3	0.582048	1.49198	0.221909	0.952268	n.s.
Ccl4	16.2991	12.7119	0.000363327	0.049685	0.049685
Ccl5	0.0727868	0.0386451	0.844153	1	n.s.
Ccl6	-0.113025	0.117461	0.731804	1	n.s.
Ccl7	-0.0570657	0.0228104	0.879951	1	n.s.
Ccl8	0.091114	0.0503678	0.822425	1	n.s.
Ccl9	0.0240665	0.0130291	0.909123	1	n.s.
Ccr10	-0.848767	4.57605	0.0324219	0.676871	n.s.
Ccr2	-0.596768	2.42183	0.119655	0.873169	n.s.
Ccr3	0.00687855	0.00931575	0.923109	1	n.s.
Ccr4	39.2877	0	1	1	n.s.
Ccr5	-0.263207	1.06261	0.302621	0.966184	n.s.
Ccr6	67.285	2.64552e-07	0.99959	1	n.s.
Ccr7	0.723911	2.17346	0.14041	0.873169	n.s.
Ccr8	40.5585	5.04025e-07	0.999434	1	n.s.
Ccr9	-0.154709	0.592005	0.441645	0.966184	n.s.
Ccrl1	-41.6208	0.0253341	0.873537	1	n.s.
Ccrl2	10.5719	0.939519	0.332401	0.966184	n.s.
Cd109	0.0463331	0.00469106	0.945395	1	n.s.
Cd14	0.19833	1.49606	0.221279	0.952268	n.s.
Cd160	-27.138	4.59349e-06	0.99829	1	n.s.
Cd163	-0.125141	0.0773451	0.780928	1	n.s.
Cd164	0.143337	1.69184	0.193358	0.952268	n.s.
Cd19	2.03723	0.240329	0.623969	0.966932	n.s.
Cd1d1	0.192368	0.408039	0.522967	0.966184	n.s.
Cd2	0.705305	5.82572	0.0157935	0.424646	n.s.
Cd209g	0.338185	0.510379	0.474975	0.966184	n.s.
Cd22	-3.30106	9.05534	0.00261929	0.28655	n.s.
Cd226	-0.147808	0.495762	0.481368	0.966184	n.s.
Cd244	-0.612506	1.25257	0.263063	0.966184	n.s.
Cd247	-0.340906	0.61855	0.431586	0.966184	n.s.
Cd24a	-0.114428	1.07928	0.298858	0.966184	n.s.
Cd27	-0.642667	0.552141	0.457444	0.966184	n.s.
Cd274	0.66473	4.03464	0.0445752	0.677295	n.s.
Cd28	-0.300207	0.0105945	0.918019	1	n.s.
Cd34	0.378082	1.59134	0.207134	0.952268	n.s.
Cd36	0.864603	2.42506	0.119408	0.873169	n.s.
Cd3d	-0.350518	1.61989	0.203107	0.952268	n.s.
Cd3e	-0.3375	0.595605	0.44026	0.966184	n.s.
Cd3eap	0.221954	0.729919	0.392909	0.966184	n.s.
Cd4	-2.11814	5.85193	0.01556	0.424646	n.s.
Cd40	-0.113809	0.109037	0.741243	1	n.s.
Cd40lg	3.15606	0.113557	0.73613	1	n.s.
Cd44	0.110428	0.798552	0.371527	0.966184	n.s.
Cd46	4.9271	3.00961e-06	0.998616	1	n.s.
Cd48	-0.0109774	0.00433193	0.947523	1	n.s.
Cd5	-0.0144598	0.329945	0.565692	0.966184	n.s.
Cd53	17.8959	0.724091	0.394805	0.966184	n.s.
Cd55	0.601091	1.06057	0.303085	0.966184	n.s.
Cd59b	-34.619	1.64489e-07	0.999676	1	n.s.
Cd6	29.5127	0.341776	0.558806	0.966184	n.s.
Cd69	2.89573	0.165785	0.683886	0.987033	n.s.
Cd7	0.864222	1.24685	0.264155	0.966184	n.s.
Cd74	-0.256073	0.761882	0.38274	0.966184	n.s.
Cd79a	-0.841774	0	1	1	n.s.
Cd79b	-17.8091	2.85478	0.091103	0.81694	n.s.
Cd80	-1.422	3.07638	0.0794373	0.762319	n.s.
Cd81	0.114571	1.11202	0.291643	0.966184	n.s.
Cd82	0.184129	2.23646	0.13479	0.873169	n.s.
Cd83	-0.11874	0.0664059	0.796644	1	n.s.
Cd86	0.0618985	0.0529451	0.818016	1	n.s.
Cd8a	-0.169256	0.314299	0.575054	0.966184	n.s.
Cd8b1	-11.9322	0.230614	0.631069	0.966932	n.s.
Cd9	0.176464	2.47478	0.115685	0.873169	n.s.
Cd96	26.5811	0.492956	0.482612	0.966184	n.s.
Cd97	0.0949212	0.697791	0.403527	0.966184	n.s.
Cd99	-0.0071896	0.00126701	0.971605	1	n.s.
Cdh5	0.13292	0.306396	0.5799	0.966184	n.s.
Cdkn1a	0.554526	3.78337	0.0517642	0.726026	n.s.
Ceacam1	-0.0444805	0.302187	0.582515	0.966184	n.s.
Cebpb	0.200317	1.34028	0.246984	0.966184	n.s.
Cfb	0.0623301	0.089439	0.764892	1	n.s.
Cfd	2.65353	5.14527	0.0233098	0.537605	n.s.
Cfh	-0.134102	0.305646	0.580364	0.966184	n.s.
Cfi	0.339552	0.570784	0.449947	0.966184	n.s.
Cfp	-0.443999	2.91412	0.0878072	0.800509	n.s.
Chuk	0.115532	0.922331	0.336864	0.966184	n.s.
Ciita	0.031729	0.00691853	0.93371	1	n.s.
Cish	-0.472943	1.57965	0.208811	0.952268	n.s.
Clec4a4	-56.7274	4.78365e-07	0.999448	1	n.s.
Clec4e	0.921558	1.58902	0.207466	0.952268	n.s.
Clec5a	0.122813	0.411391	0.521265	0.966184	n.s.
Clu	0.258806	1.98886	0.15846	0.90381	n.s.
Cmklr1	-0.383333	3.13784	0.076495	0.760778	n.s.
Cr2	1.18597	0.00109985	0.973544	1	n.s.
Cradd	0.014174	0.0144278	0.904391	1	n.s.
Crlf2	-0.178446	1.07522	0.299769	0.966184	n.s.
Csf1	0.0850851	0.239793	0.624356	0.966932	n.s.
Csf1r	-0.103982	0.242813	0.622182	0.966932	n.s.
Csf2	-0.407531	0.404799	0.524621	0.966184	n.s.
Csf2rb	0.0608769	0.0404616	0.840581	1	n.s.
Csf3r	-0.689466	1.01973	0.312582	0.966184	n.s.
Ctla4	2.22001	50.0233	1.51934e-12	4.1554e-10	4.1554e-10
Ctnnb1	-0.0329726	0.0756156	0.783329	1	n.s.
Ctsc	-0.259254	1.81638	0.177745	0.952268	n.s.
Ctsg	37.2831	0.000810132	0.977293	1	n.s.
Ctss	-0.347006	3.47308	0.0623752	0.728728	n.s.
Cul9	3.33838	0.0521893	0.819297	1	n.s.
Cx3cl1	0.0700436	0.102208	0.749196	1	n.s.
Cx3cr1	-0.321822	0.895078	0.344105	0.966184	n.s.
Cxcl1	2.95916	0.528512	0.467233	0.966184	n.s.
Cxcl10	0.0788819	0.0456831	0.830753	1	n.s.
Cxcl11	0.0109282	0.00180315	0.966129	1	n.s.
Cxcl12	-0.213125	0.314899	0.574689	0.966184	n.s.
Cxcl13	15.9271	0.372389	0.541705	0.966184	n.s.
Cxcl15	-0.440416	1.62576	0.20229	0.952268	n.s.
Cxcl3	1.25549	3.81527	0.0507874	0.726026	n.s.
Cxcl9	-0.252105	0.390674	0.531945	0.966184	n.s.
Cxcr1	5.08082	0.390065	0.532265	0.966184	n.s.
Cxcr2	15.2675	4.11895	0.0424053	0.676871	n.s.
Cxcr3	-0.808171	0.570275	0.45015	0.966184	n.s.
Cxcr4	0.554945	6.80181	0.00910656	0.394422	n.s.
Cxcr5	-39.5261	0	1	1	n.s.
Cxcr6	0.276671	0.681863	0.408946	0.966184	n.s.
Cybb	-0.186578	0.836186	0.36049	0.966184	n.s.
Ddx58	0.0125171	0.00843082	0.926841	1	n.s.
Defb1	-151.86	0.405632	0.524195	0.966184	n.s.
Defb14	0.42823	0.243668	0.621569	0.966932	n.s.
Dpp4	10.9639	0.27748	0.598358	0.966184	n.s.
Ebi3	-0.435032	1.72607	0.188913	0.952268	n.s.
Emr1	0.0564205	0.0346917	0.852243	1	n.s.
Entpd1	-0.379157	4.13362	0.0420394	0.676871	n.s.
Eomes	-5.21575	2.47122	0.115948	0.873169	n.s.
Ets1	-0.0901242	0.54704	0.45953	0.966184	n.s.
Fadd	0.0807513	0.0686245	0.79335	1	n.s.
Fas	0.227767	0.447446	0.50355	0.966184	n.s.
Fasl	9.82562	0.186148	0.666142	0.971709	n.s.
Fcamr	-2.49729	0.381282	0.536918	0.966184	n.s.
Fcer1a	-0.275816	0.263657	0.607619	0.966184	n.s.
Fcer1g	-0.198304	0.959032	0.327431	0.966184	n.s.
Fcgr1	-0.162038	0.32551	0.568315	0.966184	n.s.
Fcgr2b	-0.102029	0.292309	0.588744	0.966184	n.s.
Fcgr3	-0.137723	0.503179	0.478107	0.966184	n.s.
Fcgr4	-0.119552	0.289932	0.590264	0.966184	n.s.
Fcgrt	-0.106354	0.0983016	0.753877	1	n.s.
Fkbp5	0.138509	0.200048	0.654682	0.971709	n.s.
Fn1	0.191587	1.04874	0.305796	0.966184	n.s.
Folr4	-49.4103	0.837708	0.360053	0.966184	n.s.
Foxp3	-2.03067	0.429866	0.512055	0.966184	n.s.
Frmpd4	110.961	0	1	1	n.s.
Fyn	0.0563	0.149654	0.698867	1	n.s.
Gata3	-0.610446	2.08238	0.149008	0.885948	n.s.
Gfi1	6.86077	4.28609e-07	0.999478	1	n.s.
Gm10499	0.115076	0.199579	0.655061	0.971709	n.s.
Gp1bb	-140.155	2.18011e-07	0.999627	1	n.s.
Gpi1	-0.194738	0.36528	0.545588	0.966184	n.s.
Gpr183	2.67765	0.77362	0.3791	0.966184	n.s.
Gpr44	488.695	6.03576e-07	0.99938	1	n.s.
Gzma	0.0467875	0.0135677	0.907272	1	n.s.
Gzmb	-0.288915	1.19005	0.275319	0.966184	n.s.
H2-Aa	-0.357063	1.47318	0.224845	0.952268	n.s.
H2-Ab1	-0.346627	1.52486	0.216885	0.952268	n.s.
H2-DMa	-0.279555	1.22486	0.268409	0.966184	n.s.
H2-DMb2	0.332952	0.800925	0.370817	0.966184	n.s.
H2-Ea-ps	-316.498	1.28163e-06	0.999097	1	n.s.
H2-Eb1	-0.151881	0.239264	0.624738	0.966932	n.s.
H2-K1	0.0914746	0.235495	0.627479	0.966932	n.s.
H2-Ob	-13.9623	0.623034	0.429922	0.966184	n.s.
H2-Q10	12.0044	0.682136	0.408852	0.966184	n.s.
H60a	-1.87855	0	1	1	n.s.
Hamp	61.6666	4.7451e-05	0.994504	1	n.s.
Hc	20.9855	0.0192764	0.889577	1	n.s.
Hcst	-0.966266	0.574632	0.448424	0.966184	n.s.
Hfe	-0.0723028	0.0951469	0.757733	1	n.s.
Hif1a	0.145652	1.321	0.250414	0.966184	n.s.
Hlx	-0.361704	2.47131	0.115941	0.873169	n.s.
Icam1	0.353356	5.76993	0.0163027	0.424646	n.s.
Icam2	-0.341908	1.38785	0.238768	0.966184	n.s.
Icam4	-1.12699	3.41405	0.0646437	0.728728	n.s.
Icam5	-271.57	0	1	1	n.s.
Icos	1.04015	4.32833	0.037483	0.676871	n.s.
Icosl	0.0406815	0.113437	0.736265	1	n.s.
Ifi204	0.0530054	0.0645175	0.799493	1	n.s.
Ifi35	0.183187	1.40215	0.236364	0.966184	n.s.
Ifih1	-0.211932	1.1598	0.281507	0.966184	n.s.
Ifit2	-0.0648712	0.0476853	0.827141	1	n.s.
Ifitm1	0.213554	0.544057	0.460756	0.966184	n.s.
Ifna1	750.349	1.39606e-06	0.999057	1	n.s.
Ifna2	-657.934	7.41062e-07	0.999313	1	n.s.
Ifnar1	0.019877	0.032183	0.857627	1	n.s.
Ifnar2	-0.188242	1.77704	0.182513	0.952268	n.s.
Ifnb1	-97.1958	0	1	1	n.s.
Ifng	1.57288	5.2779	0.0215978	0.537001	n.s.
Ifngr1	0.0268518	0.0401175	0.841251	1	n.s.
Ifngr2	0.00480806	0.00129097	0.971338	1	n.s.
Igf2r	0.0607711	0.143092	0.705226	1	n.s.
Ikbkap	0.0346156	0.0514937	0.820484	1	n.s.
Ikbkb	-0.215564	1.91837	0.166037	0.914007	n.s.
Ikbke	0.301802	1.31337	0.251786	0.966184	n.s.
Ikbkg	-0.102651	0.426107	0.513906	0.966184	n.s.
Ikzf1	1.43908	1.09025	0.296416	0.966184	n.s.
Ikzf2	0.425405	2.13825	0.143666	0.873169	n.s.
Ikzf3	31.1941	0.381699	0.536695	0.966184	n.s.
Ikzf4	-0.362028	1.16162	0.28113	0.966184	n.s.
Il10	-317.521	3.13854e-06	0.998586	1	n.s.
Il10ra	0.192729	0.507564	0.476195	0.966184	n.s.
Il10rb	0.081158	0.338178	0.560883	0.966184	n.s.
Il11ra1	0.117576	2.94542	0.0861216	0.798449	n.s.
Il12a	52.8589	0.28575	0.592957	0.966184	n.s.
Il12b	368.085	0	1	1	n.s.
Il12rb1	8.19942	2.65133	0.103463	0.870683	n.s.
Il12rb2	7.23871	0.28538	0.593197	0.966184	n.s.
Il13	-11.5373	0.574214	0.448589	0.966184	n.s.
Il13ra1	0.124514	1.02871	0.310462	0.966184	n.s.
Il15	0.880563	3.25684	0.071126	0.742264	n.s.
Il15ra	0.600924	0.582244	0.445434	0.966184	n.s.
Il16	1.71652	1.64687	0.199385	0.952268	n.s.
Il17a	26.1305	0	1	1	n.s.
Il17b	-8.80144	0.316178	0.573913	0.966184	n.s.
Il17f	0.615096	1.06011	0.303189	0.966184	n.s.
Il17ra	0.333499	2.23933	0.134539	0.873169	n.s.
Il17rb	243.552	0	1	1	n.s.
Il17re	-0.589947	2.43628	0.118557	0.873169	n.s.
Il18	-0.24301	1.22062	0.269238	0.966184	n.s.
Il18r1	0.487633	3.36461	0.0666113	0.728728	n.s.
Il18rap	0.190708	0.886282	0.346487	0.966184	n.s.
Il19	19.4852	0.196544	0.657525	0.971709	n.s.
Il1a	0.473337	1.5771	0.209179	0.952268	n.s.
Il1b	0.266969	0.432221	0.510901	0.966184	n.s.
Il1r1	-0.299049	4.23365	0.03963	0.676871	n.s.
Il1r2	0.657786	6.06003	0.0138276	0.424646	n.s.
Il1rap	0.118609	0.105718	0.745073	1	n.s.
Il1rl1	-0.174318	0.100095	0.751716	1	n.s.
Il1rl2	-1.17118	6.89582	0.00863976	0.394422	n.s.
Il1rn	0.267229	1.70664	0.191421	0.952268	n.s.
Il2	95.8852	0.464992	0.4953	0.966184	n.s.
Il20	-26.7267	1.17405e-06	0.999135	1	n.s.
Il21	-41.3573	0.118801	0.730339	1	n.s.
Il21r	-1.60661	6.67831	0.00975929	0.394422	n.s.
Il22	4.51762	9.06745e-07	0.99924	1	n.s.
Il22ra2	-98.2947	0.00162194	0.967875	1	n.s.
Il23a	26.4919	0.020674	0.885671	1	n.s.
Il23r	18.6118	2.42189e-06	0.998758	1	n.s.
Il25	5.1306	4.08897e-07	0.99949	1	n.s.
Il27	12.8254	0.318338	0.572608	0.966184	n.s.
Il27ra	-0.511885	1.53556	0.21528	0.952268	n.s.
Il28a	187.009	0	1	1	n.s.
Il2ra	0.334251	0.76508	0.381743	0.966184	n.s.
Il2rb	-0.126143	0.374353	0.540641	0.966184	n.s.
Il2rg	-0.386621	1.51931	0.217724	0.952268	n.s.
Il3	-65.0315	0	1	1	n.s.
Il33	0.15525	0.368253	0.543958	0.966184	n.s.
Il4	-13.7606	0.305576	0.580408	0.966184	n.s.
Il4ra	0.0827052	0.37595	0.539779	0.966184	n.s.
Il5	-64.7067	0.113871	0.735779	1	n.s.
Il6	-16.486	1.09341	0.295718	0.966184	n.s.
Il6ra	-0.224615	0.848457	0.356989	0.966184	n.s.
Il6st	0.179104	0.918011	0.337998	0.966184	n.s.
Il7	-0.616738	3.53107	0.0602288	0.728728	n.s.
Il7r	0.597494	2.45461	0.11718	0.873169	n.s.
Il9	-10.4246	3.06412e-06	0.998603	1	n.s.
Ilf3	0.183785	1.90882	0.167094	0.914007	n.s.
Irak1	-0.119184	0.862269	0.353104	0.966184	n.s.
Irak2	0.0867918	0.256026	0.612863	0.966932	n.s.
Irak3	-0.233224	1.07412	0.300018	0.966184	n.s.
Irak4	-0.0775899	0.318406	0.572567	0.966184	n.s.
Irf1	-0.0698557	0.178164	0.672956	0.976411	n.s.
Irf3	21.3123	0.394078	0.530164	0.966184	n.s.
Irf4	-0.774457	0.260804	0.609569	0.966475	n.s.
Irf5	-0.0290605	0.0172569	0.895486	1	n.s.
Irf7	0.660016	2.29145	0.130088	0.873169	n.s.
Irf8	-0.258757	1.38411	0.239402	0.966184	n.s.
Irgm1	0.152545	0.467624	0.494082	0.966184	n.s.
Itga2b	50.9339	0.236016	0.627098	0.966932	n.s.
Itga4	-0.345782	0.615476	0.432733	0.966184	n.s.
Itga5	-0.00846449	0.00469412	0.945377	1	n.s.
Itga6	0.00118576	0.00996287	0.920492	1	n.s.
Itgal	-0.222364	0.708629	0.399899	0.966184	n.s.
Itgam	-0.0917048	0.107453	0.743063	1	n.s.
Itgax	0.048068	0.055999	0.812935	1	n.s.
Itgb1	0.0716307	0.398008	0.52812	0.966184	n.s.
Itgb2	0.0389445	0.033785	0.854165	1	n.s.
Itln1	-49.5959	5.62348e-07	0.999402	1	n.s.
Jak1	0.142491	1.50939	0.219232	0.952268	n.s.
Jak2	0.116667	0.847372	0.357297	0.966184	n.s.
Jak3	0.385614	6.6291	0.0100326	0.394422	n.s.
Kir3dl1	-1.01054	0	1	1	n.s.
Kir3dl2	-65.8532	0.768327	0.380735	0.966184	n.s.
Kit	-23.8283	0.821864	0.364636	0.966184	n.s.
Klra1	65.9393	5.21102e-07	0.999424	1	n.s.
Klra21	297.305	1.1735e-06	0.999136	1	n.s.
Klra4	-0.740582	4.38448	0.0362677	0.676871	n.s.
Klra5	-1.37607	7.66499	0.00563026	0.384969	n.s.
Klra6	7.51248	0.288448	0.591217	0.966184	n.s.
Klra7	1.78335	0.758176	0.3839	0.966184	n.s.
Klra8	1.45363	0.322631	0.570031	0.966184	n.s.
Klrb1	-59.205	0	1	1	n.s.
Klrc1	0.0119396	0.00342173	0.953354	1	n.s.
Klrc2	-1.631	3.63321	0.0566374	0.728728	n.s.
Klrc3	-195.721	6.13925e-07	0.999375	1	n.s.
Klrd1	-0.297048	1.2304	0.26733	0.966184	n.s.
Klrk1	-0.352312	0.917992	0.338003	0.966184	n.s.
Lair1	-0.303593	0.936611	0.333151	0.966184	n.s.
Lck	0.336904	1.46387	0.226316	0.952268	n.s.
Lcp2	-0.166647	0.232948	0.629346	0.966932	n.s.
Lef1	23.8229	0.275521	0.599652	0.966184	n.s.
Lif	0.478302	3.45638	0.063008	0.728728	n.s.
Lilra5	-0.607931	0.775125	0.378636	0.966184	n.s.
Lilra6	-5.44159	0.263691	0.607596	0.966184	n.s.
Lilrb3	0.227405	0.442316	0.506007	0.966184	n.s.
Lilrb4	0.00435001	0.000899557	0.976073	1	n.s.
Litaf	0.0307173	0.0759207	0.782904	1	n.s.
Lta	-14.1811	0.483305	0.486929	0.966184	n.s.
Ltb	0.0725997	0.0395005	0.84246	1	n.s.
Ltb4r1	-1.99799	0.833362	0.361302	0.966184	n.s.
Ltb4r2	-31.3741	0.00837861	0.927068	1	n.s.
Ltbr	-0.147964	1.70792	0.191255	0.952268	n.s.
Ltf	131.91	0	1	1	n.s.
Ly86	-0.309677	1.11417	0.291178	0.966184	n.s.
Ly96	-0.0758466	0.192522	0.660826	0.971709	n.s.
Maf	0.70325	2.56093	0.109534	0.873169	n.s.
Map4k1	0.375923	0.187542	0.66497	0.971709	n.s.
Map4k2	-0.176778	0.264703	0.606907	0.966184	n.s.
Map4k4	0.0743007	0.38519	0.534839	0.966184	n.s.
Mapk1	-0.0513032	0.192111	0.661165	0.971709	n.s.
Mapk11	0.0500621	6.49004	0.010848	0.394422	n.s.
Mapk14	-0.0133533	0.00535365	0.941672	1	n.s.
Mapkapk2	0.133592	1.33556	0.247819	0.966184	n.s.
Marco	3934.92	0.000365258	0.984752	1	n.s.
Masp1	-3.5009	0.748347	0.387	0.966184	n.s.
Masp2	-195.825	0	1	1	n.s.
Mbl2	-95.5559	0	1	1	n.s.
Mbp	0.916732	0.696771	0.403871	0.966184	n.s.
Mif	0.151313	1.65384	0.198438	0.952268	n.s.
Mme	2.55509	0.528842	0.467094	0.966184	n.s.
Mr1	-0.502673	3.50711	0.0611061	0.728728	n.s.
Ms4a1	-2.69908	0.101305	0.750269	1	n.s.
Msr1	-0.099376	0.301598	0.582882	0.966184	n.s.
Muc1	0.442521	3.20805	0.0732765	0.742264	n.s.
Mx1	0.493659	0.58031	0.446191	0.966184	n.s.
Myd88	0.0424216	0.0596299	0.807082	1	n.s.
Ncam1	-0.0363138	0.11249	0.737327	1	n.s.
Ncf4	0.18924	0.583975	0.444758	0.966184	n.s.
Nfatc1	0.317987	1.52411	0.216999	0.952268	n.s.
Nfatc2	-0.444416	0.946483	0.330616	0.966184	n.s.
Nfatc3	0.110408	0.619197	0.431346	0.966184	n.s.
Nfil3	0.498632	6.38067	0.011537	0.394422	n.s.
Nfkb1	-0.0846482	0.553161	0.457029	0.966184	n.s.
Nfkb2	0.0369819	0.0985239	0.753608	1	n.s.
Nfkbia	0.166485	0.632853	0.426311	0.966184	n.s.
Nfkbiz	0.443694	8.54638	0.0034621	0.315629	n.s.
Nod2	17.094	2.14572	0.142968	0.873169	n.s.
Nos2	-0.315636	1.21492	0.27036	0.966184	n.s.
Notch1	0.14884	0.613733	0.433386	0.966184	n.s.
Notch2	0.174506	2.15762	0.141865	0.873169	n.s.
Nox1	-272.218	7.62547e-07	0.999303	1	n.s.
Nox3	195.627	3.19579e-07	0.999549	1	n.s.
Nox4	0.859808	0.490201	0.483838	0.966184	n.s.
Npc1	0.0400327	0.0639015	0.800432	1	n.s.
Nt5e	0.320715	4.17292	0.0410749	0.676871	n.s.
Pax5	-32.7138	6.45375e-06	0.997973	1	n.s.
Pdcd1	-0.461498	0.613121	0.433615	0.966184	n.s.
Pdcd1lg2	-0.467595	0.881499	0.347792	0.966184	n.s.
Pdcd2	-0.167937	0.928643	0.335216	0.966184	n.s.
Pdgfb	-0.120601	1.05925	0.303387	0.966184	n.s.
Pdgfrb	-0.338401	0.568622	0.450807	0.966184	n.s.
Pecam1	0.201687	1.19653	0.274015	0.966184	n.s.
Phlpp1	-0.144756	0.783668	0.376022	0.966184	n.s.
Phlpp2	-0.046198	0.0321373	0.857727	1	n.s.
Pigr	1.55947	53.9611	2.04503e-13	1.11863e-10	n.s.
Pla2g2a	106.302	0	1	1	n.s.
Pla2g2e	0.283483	0.00238906	0.961017	1	n.s.
Plau	-0.265701	1.3332	0.248237	0.966184	n.s.
Plaur	0.226865	2.72034	0.0990769	0.855519	n.s.
Pml	0.0651581	0.236453	0.626779	0.966932	n.s.
Pou2f2	2.98436	1.93307	0.164423	0.914007	n.s.
Pparg	0.177981	0.687129	0.407143	0.966184	n.s.
Ppbp	17.699	0.333422	0.563651	0.966184	n.s.
Prdm1	-0.202577	0.0850928	0.770511	1	n.s.
Prf1	-1.68139	2.18463	0.139394	0.873169	n.s.
Prim1	-0.0612707	0.470578	0.492721	0.966184	n.s.
Prkcd	-0.260683	4.5315	0.0332764	0.676871	n.s.
Psmb10	0.161458	0.480509	0.488192	0.966184	n.s.
Psmb11	-12.9707	3.08331e-07	0.999557	1	n.s.
Psmb5	-0.046533	0.168961	0.681036	0.985521	n.s.
Psmb7	-0.0411917	0.14368	0.70465	1	n.s.
Psmb9	-0.101853	0.153252	0.695447	1	n.s.
Psmc2	-0.094269	0.715539	0.397611	0.966184	n.s.
Psmd7	-0.17309	2.2757	0.131416	0.873169	n.s.
Ptafr	-0.0635692	0.0386334	0.844177	1	n.s.
Ptger4	0.365919	1.48471	0.223039	0.952268	n.s.
Ptgs2	0.663283	3.09278	0.0786405	0.762319	n.s.
Ptk2	-0.106646	0.829587	0.362392	0.966184	n.s.
Ptpn2	-0.117503	0.664004	0.41515	0.966184	n.s.
Ptpn22	0.263994	1.16628	0.280168	0.966184	n.s.
Ptpn6	-0.0645945	0.0805522	0.776551	1	n.s.
Ptprc	0.0116085	0.00235908	0.961262	1	n.s.
Rae1	0.0372275	0.120404	0.728596	1	n.s.
Rag1	-7.63851	6.30676e-06	0.997996	1	n.s.
Rag2	72.7163	0	1	1	n.s.
Rela	0.178584	2.28349	0.130757	0.873169	n.s.
Relb	0.116648	0.819357	0.365368	0.966184	n.s.
Rorc	0.909266	1.72808	0.188657	0.952268	n.s.
Runx1	-0.0364843	0.116168	0.733229	1	n.s.
Runx3	15.2618	7.79704	0.0052332	0.384969	n.s.
S100a8	0.732672	2.02319	0.154913	0.90381	n.s.
S100a9	0.818395	2.81825	0.0931978	0.822245	n.s.
Sele	-31.7204	0.682376	0.40877	0.966184	n.s.
Sell	0.189212	0.199866	0.654829	0.971709	n.s.
Selplg	84.4665	0	1	1	n.s.
Serping1	0.183734	0.479904	0.488466	0.966184	n.s.
Sh2d1a	-2.48001	0.633707	0.425999	0.966184	n.s.
Sigirr	-0.0978948	0.520747	0.470523	0.966184	n.s.
Ski	-0.0692691	0.265106	0.606634	0.966184	n.s.
Slamf1	2.65127	0.65564	0.418103	0.966184	n.s.
Slamf7	0.327728	0.714315	0.398015	0.966184	n.s.
Smad3	0.159396	1.98732	0.158621	0.90381	n.s.
Smad5	0.136246	1.37366	0.241184	0.966184	n.s.
Socs1	-0.235071	0.746143	0.3877	0.966184	n.s.
Socs3	0.0760887	0.101123	0.750486	1	n.s.
Spn	0.269216	0.642017	0.422982	0.966184	n.s.
Src	-0.0770408	0.491268	0.483362	0.966184	n.s.
Stat1	0.0238687	0.0127727	0.910017	1	n.s.
Stat2	-0.153049	0.554132	0.456634	0.966184	n.s.
Stat3	0.122783	1.24996	0.26356	0.966184	n.s.
Stat4	-0.551633	0.280602	0.596307	0.966184	n.s.
Stat5a	0.260668	1.34601	0.245977	0.966184	n.s.
Stat5b	0.0455206	0.184867	0.667224	0.971709	n.s.
Stat6	0.0211487	0.0340124	0.853681	1	n.s.
Syk	-0.0639351	0.0798467	0.777505	1	n.s.
Tagap	-0.483631	1.09008	0.296453	0.966184	n.s.
Tal1	1.8114	3.22092	0.0727027	0.742264	n.s.
Tap1	0.146544	0.311212	0.576938	0.966184	n.s.
Tapbp	-0.136883	0.733529	0.391742	0.966184	n.s.
Tbk1	0.0387479	0.0922457	0.761341	1	n.s.
Tbx21	106.607	0	1	1	n.s.
Tcf4	0.0357008	0.120327	0.728681	1	n.s.
Tcf7	-0.00378668	0.0320055	0.858016	1	n.s.
Tfrc	0.0351312	0.0235729	0.877977	1	n.s.
Tgfb1	-0.0861657	0.573821	0.448745	0.966184	n.s.
Tgfb2	-0.659105	0.889905	0.345503	0.966184	n.s.
Tgfb3	-0.200325	1.07674	0.299429	0.966184	n.s.
Tgfbi	0.0437437	0.0523501	0.819023	1	n.s.
Tgfbr1	0.133472	1.0469	0.306223	0.966184	n.s.
Tgfbr2	-0.314581	2.36438	0.124133	0.873169	n.s.
Thy1	-0.38646	4.08327	0.0433099	0.676871	n.s.
Tigit	0.222111	0.47982	0.488504	0.966184	n.s.
Tirap	0.0838856	0.289536	0.590518	0.966184	n.s.
Tlr1	0.379582	0.765037	0.381757	0.966184	n.s.
Tlr2	0.157969	0.197811	0.656493	0.971709	n.s.
Tlr3	-0.160843	0.312653	0.576057	0.966184	n.s.
Tlr4	0.0102438	0.00843906	0.926806	1	n.s.
Tlr5	29.3269	0.378521	0.538396	0.966184	n.s.
Tlr8	-0.142437	0.197286	0.656921	0.971709	n.s.
Tlr9	-0.367903	0.23137	0.63051	0.966932	n.s.
Tmem173	-0.119418	0.444213	0.505096	0.966184	n.s.
Tnf	16.9985	0.184023	0.667939	0.971709	n.s.
Tnfaip3	0.149816	0.818527	0.365611	0.966184	n.s.
Tnfaip6	0.867403	3.63302	0.0566441	0.728728	n.s.
Tnfrsf11a	0.606651	4.2148	0.0400728	0.676871	n.s.
Tnfrsf13b	-0.613814	0.391413	0.531557	0.966184	n.s.
Tnfrsf13c	-299.661	6.95645e-07	0.999335	1	n.s.
Tnfrsf14	-0.391836	1.48669	0.22273	0.952268	n.s.
Tnfrsf17	1403.26	5.29357e-06	0.998164	1	n.s.
Tnfrsf1b	0.0755779	0.200436	0.654369	0.971709	n.s.
Tnfrsf4	0.936907	3.37307	0.06627	0.728728	n.s.
Tnfrsf8	55.4158	0.100226	0.751559	1	n.s.
Tnfrsf9	0.769835	1.34836	0.245566	0.966184	n.s.
Tnfsf10	0.27376	0.579851	0.446371	0.966184	n.s.
Tnfsf11	-1.4842	5.12469	0.0235878	0.537605	n.s.
Tnfsf12	-0.246096	2.19024	0.138888	0.873169	n.s.
Tnfsf13b	-3.1258	2.22059	0.136181	0.873169	n.s.
Tnfsf14	1.11558	0.565939	0.451877	0.966184	n.s.
Tnfsf15	5.99386	2.79999e-05	0.995778	1	n.s.
Tnfsf18	-218.054	0.264787	0.606851	0.966184	n.s.
Tnfsf8	-38.7063	0	1	1	n.s.
Tollip	0.164796	1.66641	0.19674	0.952268	n.s.
Traf1	-0.211758	0.692325	0.405375	0.966184	n.s.
Traf2	0.220726	1.72818	0.188644	0.952268	n.s.
Traf3	0.00918472	0.0138189	0.906421	1	n.s.
Traf4	0.137268	0.457159	0.498955	0.966184	n.s.
Traf5	-0.196619	0.375172	0.540198	0.966184	n.s.
Traf6	-0.109945	0.355263	0.551149	0.966184	n.s.
Trem1	0.663678	1.24947	0.263654	0.966184	n.s.
Trem2	-0.196929	0.454551	0.500182	0.966184	n.s.
Trp53	-0.197317	2.70399	0.100097	0.855519	n.s.
Tslp	64.0192	2.41908e-06	0.998759	1	n.s.
Tyk2	0.36361	2.15358	0.142238	0.873169	n.s.
Tyrobp	-0.140207	0.715389	0.39766	0.966184	n.s.
Ube2l3	-0.111448	1.02082	0.312325	0.966184	n.s.
Vcam1	0.0834946	0.203783	0.651685	0.971709	n.s.
Vtn	2.97067	0.43992	0.507161	0.966184	n.s.
Xbp1	-0.0748714	0.462043	0.496671	0.966184	n.s.
Xcl1	-0.298499	0.815221	0.366581	0.966184	n.s.
Xcr1	19.6164	3.58837	0.0581852	0.728728	n.s.
Zap70	-11.5282	6.39281	0.0114583	0.394422	n.s.
Zbtb7b	0.229665	2.97337	0.0846451	0.798291	n.s.
Zeb1	-0.112668	0.742446	0.388878	0.966184	n.s.

## Sheet: T2_mock_vs_combi
	logFC	lr	pvalue	qvalue	Significant
Abcb10	-0.248436	1.44109	0.229963	0.731434	n.s.
Abcb1a	0.319065	4.16201	0.0413404	0.397112	n.s.
Abcf1	-0.143098	1.15558	0.282384	0.783063	n.s.
Abl1	-0.136694	0.650872	0.419801	0.881881	n.s.
Adal	0.143036	0.195537	0.658348	0.960307	n.s.
Ahr	0.323499	4.94225	0.0262079	0.353276	n.s.
Aicda	-133.206	9.30932e-07	0.99923	1	n.s.
Aire	11.418	1.38643e-06	0.999061	1	n.s.
App	0.1074	0.947827	0.330273	0.844202	n.s.
Arhgdib	-0.386128	3.15421	0.0757314	0.509232	n.s.
Atg16l1	0.111118	0.650029	0.420102	0.881881	n.s.
Atm	-1.2454	1.98715	0.15864	0.664589	n.s.
B2m	-0.213519	2.0908	0.148188	0.664417	n.s.
Batf	-3.07843	11.8166	0.000587045	0.0802784	n.s.
Batf3	0.443597	0.308357	0.57869	0.950798	n.s.
Bax	-0.0360537	0.073064	0.786927	1	n.s.
Bcap31	-0.00961981	0.010046	0.920162	1	n.s.
Bcl2	0.232234	1.28406	0.257145	0.759994	n.s.
Bcl3	0.0275471	0.13115	0.717243	0.975949	n.s.
Bcl6	0.0957044	0.146226	0.702169	0.971206	n.s.
Bid	-0.32528	5.00624	0.025256	0.353276	n.s.
Blnk	-11.413	9.35098	0.00222867	0.131009	n.s.
Bst1	-0.728264	4.68999	0.0303388	0.35343	n.s.
Bst2	-0.487965	5.81479	0.0158919	0.31046	n.s.
Btk	-0.557318	2.18509	0.139353	0.640553	n.s.
Btla	0.142912	0.22549	0.634888	0.960307	n.s.
Btnl1	-117.447	5.64058e-07	0.999401	1	n.s.
Btnl2	57.4821	0	1	1	n.s.
C1qa	-0.30908	1.91281	0.166651	0.664589	n.s.
C1qb	-0.362623	2.38723	0.12233	0.609432	n.s.
C1qbp	-0.106577	0.888298	0.345939	0.848559	n.s.
C1ra	-0.512724	2.79833	0.0943627	0.555015	n.s.
C1s	-0.625111	3.8945	0.0484444	0.420621	n.s.
C2	-0.163868	0.144756	0.703598	0.971206	n.s.
C3	0.497026	2.03943	0.153267	0.664589	n.s.
C4a	0.353917	0.649399	0.420328	0.881881	n.s.
C4bp	-20.663	4.26964	0.0387991	0.385875	n.s.
C6	-0.266066	0.112286	0.737557	0.98683	n.s.
C7	201.637	6.40611e-07	0.999361	1	n.s.
C8a	20.8318	6.18532e-07	0.999372	1	n.s.
C8b	7.77596	1.33221e-05	0.997088	1	n.s.
C8g	-9.44853	1.71321e-05	0.996697	1	n.s.
C9	199.81	0	1	1	n.s.
Camp	96.0603	7.8468e-07	0.999293	1	n.s.
Card9	0.254003	0.249637	0.617331	0.954378	n.s.
Casp1	-0.610718	5.34855	0.0207395	0.343774	n.s.
Casp2	0.0576453	0.104471	0.746529	0.992553	n.s.
Casp3	-0.115046	1.13969	0.285718	0.783063	n.s.
Casp8	-0.0613164	0.277957	0.598043	0.953731	n.s.
Ccbp2	-4.95339	0.000442287	0.983221	1	n.s.
Ccl11	0.109685	0.0912837	0.762551	1	n.s.
Ccl12	-0.411807	1.56957	0.21027	0.705629	n.s.
Ccl19	7.86104	3.67718	0.0551619	0.443729	n.s.
Ccl2	-0.714171	4.38534	0.0362494	0.385875	n.s.
Ccl20	-0.337734	0.453746	0.500562	0.906771	n.s.
Ccl22	-0.188324	0.203564	0.65186	0.960307	n.s.
Ccl24	0.157467	0.0718954	0.788597	1	n.s.
Ccl25	-0.00903724	0.00104865	0.974167	1	n.s.
Ccl26	-71.3678	0	1	1	n.s.
Ccl3	-0.445808	0.933676	0.33391	0.846181	n.s.
Ccl4	0.480189	0.37436	0.540637	0.929275	n.s.
Ccl5	-0.404958	1.21813	0.269729	0.768758	n.s.
Ccl6	-0.127297	0.148589	0.699888	0.971206	n.s.
Ccl7	-0.705565	2.88875	0.0892	0.539884	n.s.
Ccl8	-0.225736	0.296399	0.586149	0.950798	n.s.
Ccl9	-0.126326	0.176076	0.674767	0.960307	n.s.
Ccr10	-0.356157	0.714923	0.397814	0.871676	n.s.
Ccr2	-0.412393	1.2032	0.272682	0.768852	n.s.
Ccr3	0.0790586	0.63975	0.423801	0.881881	n.s.
Ccr4	-5.57522	5.28422e-06	0.998166	1	n.s.
Ccr5	-0.442745	3.02085	0.0822004	0.517408	n.s.
Ccr6	115.067	1.08306e-06	0.99917	1	n.s.
Ccr7	0.638398	1.6855	0.194196	0.698849	n.s.
Ccr8	-66.8091	7.6328e-08	0.99978	1	n.s.
Ccr9	95.5829	0.671146	0.412652	0.881881	n.s.
Ccrl1	-1.80061	0.165665	0.683993	0.960307	n.s.
Ccrl2	1.83563	1.14733	0.284108	0.783063	n.s.
Cd109	-0.714415	0.666713	0.4142	0.881881	n.s.
Cd14	0.0227901	0.0284361	0.866088	1	n.s.
Cd160	75.2218	7.99009e-07	0.999287	1	n.s.
Cd163	0.611065	1.25342	0.262901	0.768758	n.s.
Cd164	0.0793607	0.489243	0.484265	0.905243	n.s.
Cd19	4.07409	0	1	1	n.s.
Cd1d1	-0.264678	0.801075	0.370772	0.86672	n.s.
Cd2	-0.0300577	0.0120938	0.912432	1	n.s.
Cd209g	0.381152	0.288369	0.591268	0.950798	n.s.
Cd22	-2.71155	3.93806	0.0472052	0.419319	n.s.
Cd226	-0.625808	1.72571	0.18896	0.692452	n.s.
Cd244	-0.628011	1.31188	0.252054	0.759994	n.s.
Cd247	-0.838822	4.16034	0.041381	0.397112	n.s.
Cd24a	0.0527634	0.297134	0.585685	0.950798	n.s.
Cd27	0.297338	0.324966	0.568638	0.950798	n.s.
Cd274	-0.0482206	0.0240773	0.876688	1	n.s.
Cd28	18.536	0.17972	0.671614	0.960307	n.s.
Cd34	0.147477	0.243729	0.621526	0.954985	n.s.
Cd36	0.604019	1.19531	0.274261	0.769338	n.s.
Cd3d	-0.809495	9.5601	0.00198852	0.131009	n.s.
Cd3e	-0.951265	5.58494	0.0181155	0.324124	n.s.
Cd3eap	0.0220722	0.00773962	0.929896	1	n.s.
Cd4	-2.91864	6.08403	0.013641	0.31046	n.s.
Cd40	-0.660073	1.87586	0.170805	0.664589	n.s.
Cd40lg	-17.69	0.262163	0.608638	0.954378	n.s.
Cd44	0.128112	1.05078	0.305327	0.810747	n.s.
Cd46	6.89286	0	1	1	n.s.
Cd48	-0.215147	0.769155	0.380479	0.868981	n.s.
Cd5	-17.993	1.44502	0.229329	0.731434	n.s.
Cd53	-0.976681	0.373923	0.540873	0.929275	n.s.
Cd55	-0.0315083	0.0085697	0.926243	1	n.s.
Cd59b	-77.926	0	1	1	n.s.
Cd6	-0.888149	0.74199	0.389024	0.871676	n.s.
Cd69	2.75467	0.216023	0.642087	0.960307	n.s.
Cd7	-0.285374	1.70872	0.191152	0.692452	n.s.
Cd74	-0.501849	2.93683	0.0865806	0.53213	n.s.
Cd79a	171.913	6.30202e-07	0.999367	1	n.s.
Cd79b	-15.4223	0.178858	0.672357	0.960307	n.s.
Cd80	-1.29155	2.37618	0.123199	0.609432	n.s.
Cd81	0.1894	3.03794	0.0813393	0.517408	n.s.
Cd82	0.0273957	0.0721149	0.788282	1	n.s.
Cd83	0.25319	0.300464	0.583592	0.950798	n.s.
Cd86	-0.384483	2.1594	0.1417	0.645917	n.s.
Cd8a	-0.247069	0.642309	0.422876	0.881881	n.s.
Cd8b1	-16.316	0.2204	0.638736	0.960307	n.s.
Cd9	-0.0401739	0.138072	0.710206	0.971206	n.s.
Cd96	1.81921	0.727511	0.393691	0.871676	n.s.
Cd97	0.315865	7.27451	0.006994	0.239108	n.s.
Cd99	0.270806	3.56209	0.0591132	0.449618	n.s.
Cdh5	0.431787	2.86008	0.0908031	0.539884	n.s.
Cdkn1a	0.281795	0.970419	0.324576	0.833535	n.s.
Ceacam1	-0.083204	0.249197	0.617641	0.954378	n.s.
Cebpb	0.171469	0.981037	0.321943	0.830673	n.s.
Cfb	-0.289365	1.93955	0.163717	0.664589	n.s.
Cfd	3.79379	8.98686	0.00271928	0.131009	n.s.
Cfh	0.0463475	0.0407007	0.840117	1	n.s.
Cfi	0.286281	0.402183	0.525964	0.922123	n.s.
Cfp	-0.403813	2.4118	0.120424	0.609432	n.s.
Chuk	0.081487	0.454723	0.500101	0.906771	n.s.
Ciita	-0.347375	0.865128	0.352308	0.848953	n.s.
Cish	-0.670349	3.22499	0.0725222	0.502147	n.s.
Clec4a4	159.138	4.78365e-07	0.999448	1	n.s.
Clec4e	-0.616954	1.71776	0.189982	0.692452	n.s.
Clec5a	-0.266759	0.72287	0.395204	0.871676	n.s.
Clu	0.081411	0.198622	0.655835	0.960307	n.s.
Cmklr1	-0.0807274	0.140982	0.707307	0.971206	n.s.
Cr2	-16.7684	0.12666	0.72192	0.978513	n.s.
Cradd	0.0581482	0.138707	0.70957	0.971206	n.s.
Crlf2	-0.26971	2.45996	0.116782	0.608379	n.s.
Csf1	-0.328404	3.53728	0.0600039	0.449618	n.s.
Csf1r	-0.0336067	0.0316269	0.858849	1	n.s.
Csf2	-0.859894	2.03486	0.153728	0.664589	n.s.
Csf2rb	0.136055	0.19664	0.657447	0.960307	n.s.
Csf3r	-0.814296	2.21223	0.136921	0.634708	n.s.
Ctla4	0.82898	46.4642	9.33065e-12	2.55193e-09	n.s.
Ctnnb1	-0.00892782	0	1	1	n.s.
Ctsc	-0.465632	5.84921	0.0155841	0.31046	n.s.
Ctsg	9.89478	2.53881e-06	0.998729	1	n.s.
Ctss	-0.463746	6.44104	0.0111513	0.31046	n.s.
Cul9	11.8724	0.316638	0.573635	0.950798	n.s.
Cx3cl1	-0.421231	3.9266	0.0475279	0.419319	n.s.
Cx3cr1	-0.360008	1.13688	0.286312	0.783063	n.s.
Cxcl1	3.25526	0.463401	0.496039	0.906771	n.s.
Cxcl10	-0.871705	5.56061	0.018369	0.324124	n.s.
Cxcl11	-0.995663	3.54289	0.0598011	0.449618	n.s.
Cxcl12	0.050623	0.0172669	0.895456	1	n.s.
Cxcl13	-5.00296	0.00630373	0.936718	1	n.s.
Cxcl15	-0.0917238	0.165419	0.684215	0.960307	n.s.
Cxcl3	-0.674288	1.30868	0.252634	0.759994	n.s.
Cxcl9	-0.965164	5.65387	0.0174169	0.324124	n.s.
Cxcr1	1.8532	0.00966612	0.921681	1	n.s.
Cxcr2	3.46827	2.51613	0.112687	0.6012	n.s.
Cxcr3	-1.04548	1.80582	0.179011	0.675303	n.s.
Cxcr4	0.409123	3.74011	0.053121	0.443729	n.s.
Cxcr5	-40.7033	0	1	1	n.s.
Cxcr6	-0.0620454	0.035289	0.850991	1	n.s.
Cybb	-0.412247	3.95383	0.0467649	0.419319	n.s.
Ddx58	-0.245484	1.85891	0.172751	0.664589	n.s.
Defb1	-153.306	0.238965	0.624955	0.957564	n.s.
Defb14	39.934	0.198729	0.655748	0.960307	n.s.
Dpp4	-0.347012	0.37291	0.541422	0.929275	n.s.
Ebi3	-0.69268	4.64114	0.0312143	0.355368	n.s.
Emr1	-0.122981	0.162972	0.686435	0.960307	n.s.
Entpd1	-0.413	4.89738	0.0268975	0.353276	n.s.
Eomes	-5.8436	7.32333	0.00680654	0.239108	n.s.
Ets1	-0.0523197	0.183735	0.668183	0.960307	n.s.
Fadd	-0.31697	0.544291	0.46066	0.904169	n.s.
Fas	0.0933369	0.0770739	0.781303	1	n.s.
Fasl	-5.61129	0.628008	0.428087	0.886983	n.s.
Fcamr	21.2791	0.41697	0.518453	0.920183	n.s.
Fcer1a	-0.608243	1.32484	0.249725	0.759994	n.s.
Fcer1g	-0.319045	2.49367	0.114305	0.6012	n.s.
Fcgr1	-0.518415	3.40235	0.0651034	0.474821	n.s.
Fcgr2b	-0.155581	0.616639	0.432299	0.888975	n.s.
Fcgr3	-0.320735	2.54142	0.110895	0.6012	n.s.
Fcgr4	-0.456856	4.27109	0.038766	0.385875	n.s.
Fcgrt	-0.0162437	0.00237077	0.961166	1	n.s.
Fkbp5	0.159886	0.263905	0.60745	0.954378	n.s.
Fn1	0.414826	4.69777	0.0302018	0.35343	n.s.
Folr4	2194.84	0.77221	0.379534	0.868981	n.s.
Foxp3	-1.00268	0.36808	0.544053	0.92999	n.s.
Frmpd4	7.37268	0	1	1	n.s.
Fyn	-0.335064	5.38797	0.020276	0.343774	n.s.
Gata3	-0.691084	2.68706	0.101166	0.570494	n.s.
Gfi1	307.462	7.15576e-07	0.999325	1	n.s.
Gm10499	-0.379651	2.26811	0.132061	0.630015	n.s.
Gp1bb	-118.606	3.9426e-07	0.999499	1	n.s.
Gpi1	0.477803	1.63288	0.201306	0.70352	n.s.
Gpr183	-2.19036	0.389955	0.532323	0.924383	n.s.
Gpr44	-37.1712	6.15735e-07	0.999374	1	n.s.
Gzma	-0.449955	1.30635	0.253057	0.759994	n.s.
Gzmb	-0.360204	1.88762	0.169471	0.664589	n.s.
H2-Aa	-0.415615	2.01402	0.155851	0.664589	n.s.
H2-Ab1	-0.542263	3.68669	0.0548482	0.443729	n.s.
H2-DMa	-0.532494	4.41286	0.0356691	0.385875	n.s.
H2-DMb2	0.0553368	0.0206154	0.885832	1	n.s.
H2-Ea-ps	-480.763	6.22469e-07	0.99937	1	n.s.
H2-Eb1	-0.27778	0.814925	0.366668	0.861737	n.s.
H2-K1	-0.248667	1.96488	0.160992	0.664589	n.s.
H2-Ob	-15.38	1.98175	0.159206	0.664589	n.s.
H2-Q10	1.12963	0.124113	0.724616	0.978513	n.s.
H60a	39.0366	0.132414	0.715942	0.975949	n.s.
Hamp	3.19323	0	1	1	n.s.
Hc	6.52058	0.0192757	0.889579	1	n.s.
Hcst	0.923514	0.11201	0.737867	0.98683	n.s.
Hfe	-0.102424	0.179745	0.671593	0.960307	n.s.
Hif1a	0.0638453	0.255787	0.613029	0.954378	n.s.
Hlx	-0.185911	0.643677	0.422383	0.881881	n.s.
Icam1	-0.181507	1.57386	0.209647	0.705629	n.s.
Icam2	-0.194482	0.41094	0.521493	0.920183	n.s.
Icam4	-0.912683	0.997128	0.318006	0.824405	n.s.
Icam5	-213.368	0	1	1	n.s.
Icos	-0.333357	3.14119	0.0763383	0.509232	n.s.
Icosl	-0.335489	0.599801	0.438654	0.891522	n.s.
Ifi204	-0.306893	1.62472	0.202435	0.70352	n.s.
Ifi35	-0.209625	1.84871	0.173934	0.664589	n.s.
Ifih1	-0.295722	2.26352	0.132453	0.630015	n.s.
Ifit2	-0.54516	1.91573	0.166328	0.664589	n.s.
Ifitm1	0.0779325	0.0730908	0.786889	1	n.s.
Ifna1	331.999	6.31548e-07	0.999366	1	n.s.
Ifna2	-654.1	7.48142e-07	0.99931	1	n.s.
Ifnar1	0.0401315	0.116663	0.732682	0.984711	n.s.
Ifnar2	-0.417537	8.88574	0.00287406	0.131009	n.s.
Ifnb1	-102.635	0	1	1	n.s.
Ifng	3.60221	0.4536	0.500631	0.906771	n.s.
Ifngr1	-0.0107898	0.0110371	0.91633	1	n.s.
Ifngr2	-0.0141366	0.0220328	0.882	1	n.s.
Igf2r	0.211905	1.59777	0.20622	0.70352	n.s.
Ikbkap	0.0811497	0.204712	0.650944	0.960307	n.s.
Ikbkb	-0.176862	1.27717	0.258426	0.759994	n.s.
Ikbke	0.14084	0.291983	0.588953	0.950798	n.s.
Ikbkg	-0.0273811	0.0302069	0.862022	1	n.s.
Ikzf1	0.613256	0.569277	0.450546	0.903465	n.s.
Ikzf2	0.210974	0.557636	0.455214	0.904169	n.s.
Ikzf3	0.681325	0.361321	0.547774	0.933433	n.s.
Ikzf4	-0.842404	2.60765	0.106349	0.593602	n.s.
Il10	-284.023	5.57771e-06	0.998116	1	n.s.
Il10ra	-0.0514762	0.0362141	0.849074	1	n.s.
Il10rb	-0.0992011	0.472751	0.491724	0.906771	n.s.
Il11ra1	0.887271	1.08982	0.296512	0.801841	n.s.
Il12a	11.2811	0.0108134	0.917179	1	n.s.
Il12b	-2.8824	0.881537	0.347781	0.848953	n.s.
Il12rb1	-0.628698	0.551711	0.45762	0.904169	n.s.
Il12rb2	23.1622	0.281708	0.595584	0.952586	n.s.
Il13	-11.9077	0.731284	0.392467	0.871676	n.s.
Il13ra1	0.0279234	0.0546516	0.815158	1	n.s.
Il15	1.04972	4.2825	0.0385068	0.385875	n.s.
Il15ra	-0.191109	0.505566	0.477065	0.905243	n.s.
Il16	0.288811	0.515549	0.472747	0.904169	n.s.
Il17a	120.112	1.87373e-06	0.998908	1	n.s.
Il17b	-25.9904	0.234408	0.628274	0.959961	n.s.
Il17f	0.162886	0.212374	0.644913	0.960307	n.s.
Il17ra	0.0930816	0.184413	0.667608	0.960307	n.s.
Il17rb	-268.697	0	1	1	n.s.
Il17re	-0.42582	2.35623	0.124783	0.609432	n.s.
Il18	-0.0739863	0.107996	0.742437	0.99052	n.s.
Il18r1	0.189781	0.517225	0.472028	0.904169	n.s.
Il18rap	0.241938	1.4014	0.23649	0.743447	n.s.
Il19	183.315	0.0083987	0.926981	1	n.s.
Il1a	-0.248166	0.484152	0.486547	0.905243	n.s.
Il1b	-0.257992	0.412028	0.520942	0.920183	n.s.
Il1r1	-0.241503	2.72666	0.0986853	0.562301	n.s.
Il1r2	0.479445	3.3045	0.0690905	0.49727	n.s.
Il1rap	0.2015	0.297915	0.585193	0.950798	n.s.
Il1rl1	-0.552369	1.01349	0.314068	0.818071	n.s.
Il1rl2	-1.10314	5.98384	0.0144375	0.31046	n.s.
Il1rn	-0.17252	0.766599	0.381271	0.868981	n.s.
Il2	6.40448	0	1	1	n.s.
Il20	17.5462	6.15005e-07	0.999374	1	n.s.
Il21	-40.0381	0.504152	0.477682	0.905243	n.s.
Il21r	-1.45738	8.58203	0.00339497	0.14285	n.s.
Il22	54.3011	1.64449e-06	0.998977	1	n.s.
Il22ra2	-83.4868	0.00162036	0.967891	1	n.s.
Il23a	35.6435	0.521359	0.470263	0.904169	n.s.
Il23r	0.396505	2.39356e-06	0.998766	1	n.s.
Il25	-4.8948	5.20817e-07	0.999424	1	n.s.
Il27	12.741	0.371964	0.541936	0.929275	n.s.
Il27ra	-0.965732	5.08028	0.0241994	0.353276	n.s.
Il28a	749.891	0	1	1	n.s.
Il2ra	-0.474603	1.77817	0.182374	0.681584	n.s.
Il2rb	-0.0973418	0.221564	0.637851	0.960307	n.s.
Il2rg	-0.760994	6.42883	0.0112282	0.31046	n.s.
Il3	-60.8042	4.96118e-06	0.998223	1	n.s.
Il33	0.0977461	0.149498	0.699016	0.971206	n.s.
Il4	-12.7369	0.620341	0.430921	0.888975	n.s.
Il4ra	-0.259763	3.64636	0.0561919	0.445463	n.s.
Il5	236.336	1.09269	0.295876	0.801841	n.s.
Il6	44.69	0.0491869	0.824484	1	n.s.
Il6ra	0.00263139	0.00169349	0.967175	1	n.s.
Il6st	0.281291	2.21398	0.136766	0.634708	n.s.
Il7	-0.790068	4.81847	0.0281564	0.35343	n.s.
Il7r	-0.0432437	0.0141488	0.905316	1	n.s.
Il9	577.356	6.9632e-07	0.999334	1	n.s.
Ilf3	0.0620946	0.251623	0.615934	0.954378	n.s.
Irak1	-0.149242	1.35948	0.243628	0.748677	n.s.
Irak2	-0.203188	1.44072	0.230022	0.731434	n.s.
Irak3	-0.166325	0.530429	0.466427	0.904169	n.s.
Irak4	-0.0111623	0.0314248	0.859296	1	n.s.
Irf1	-0.523807	8.95378	0.00276895	0.131009	n.s.
Irf3	12.8132	0.125624	0.723013	0.978513	n.s.
Irf4	-1.09667	0.538488	0.46306	0.904169	n.s.
Irf5	-0.140773	0.406632	0.523684	0.921077	n.s.
Irf7	-0.15922	0.139424	0.708854	0.971206	n.s.
Irf8	-0.482384	4.91072	0.0266905	0.353276	n.s.
Irgm1	-0.177232	0.61197	0.434047	0.889227	n.s.
Itga2b	26.8804	0.713182	0.39839	0.871676	n.s.
Itga4	-0.395112	0.900854	0.342553	0.84759	n.s.
Itga5	0.197668	0.580873	0.44597	0.900169	n.s.
Itga6	-0.0474418	0.19467	0.659058	0.960307	n.s.
Itgal	-0.644553	6.0728	0.0137279	0.31046	n.s.
Itgam	-0.173653	0.390036	0.53228	0.924383	n.s.
Itgax	0.0138187	0.00539942	0.941424	1	n.s.
Itgb1	0.133333	1.4345	0.231032	0.731434	n.s.
Itgb2	-0.225639	1.02406	0.311559	0.815419	n.s.
Itln1	-7.6728	3.5792e-07	0.999523	1	n.s.
Jak1	0.13894	1.39272	0.237947	0.743754	n.s.
Jak2	0.0800231	0.398697	0.527763	0.92232	n.s.
Jak3	0.471082	9.63565	0.00190837	0.131009	n.s.
Kir3dl1	426.968	7.75549e-09	0.99993	1	n.s.
Kir3dl2	-49.0341	0.013015	0.909172	1	n.s.
Kit	232.138	1.08503	0.297576	0.801841	n.s.
Klra1	-70.8005	1.07725e-06	0.999172	1	n.s.
Klra21	115.741	8.04452e-07	0.999284	1	n.s.
Klra4	-0.169335	0.168563	0.681392	0.960307	n.s.
Klra5	-0.395943	0.334575	0.562977	0.947534	n.s.
Klra6	6.47498	0.266277	0.60584	0.954378	n.s.
Klra7	14.5335	1.45293	0.228059	0.731434	n.s.
Klra8	0.494809	0.199314	0.655275	0.960307	n.s.
Klrb1	-54.7075	0	1	1	n.s.
Klrc1	0.0208694	0.0105229	0.918295	1	n.s.
Klrc2	-1.46621	2.23601	0.134828	0.634708	n.s.
Klrc3	-110.222	2.53944e-06	0.998729	1	n.s.
Klrd1	-0.369704	1.8937	0.168785	0.664589	n.s.
Klrk1	-0.463393	1.5918	0.207069	0.70352	n.s.
Lair1	-0.415193	1.76169	0.184414	0.681584	n.s.
Lck	-0.413188	2.37272	0.123472	0.609432	n.s.
Lcp2	-0.339267	1.03571	0.308821	0.812139	n.s.
Lef1	-1.50274	0.357106	0.550118	0.934517	n.s.
Lif	0.236273	0.925504	0.336034	0.846181	n.s.
Lilra5	-1.32549	4.72047	0.0298056	0.35343	n.s.
Lilra6	3.5835	0.00640427	0.936216	1	n.s.
Lilrb3	-0.138315	0.166066	0.683632	0.960307	n.s.
Lilrb4	0.0678921	0.102032	0.749404	0.992553	n.s.
Litaf	-0.0198836	0.039503	0.842456	1	n.s.
Lta	-16.305	0.926166	0.335861	0.846181	n.s.
Ltb	-0.594641	3.04982	0.080746	0.517408	n.s.
Ltb4r1	-3.2782	2.87332	0.0900588	0.539884	n.s.
Ltb4r2	2.07756	0.00842902	0.926849	1	n.s.
Ltbr	0.0136798	0.0126974	0.910282	1	n.s.
Ltf	18.1289	1.31328e-06	0.999086	1	n.s.
Ly86	-0.530024	3.27288	0.0704338	0.497929	n.s.
Ly96	-0.0163453	0.0122922	0.911719	1	n.s.
Maf	0.814588	3.25969	0.0710027	0.497929	n.s.
Map4k1	-0.59491	0.873686	0.349937	0.848953	n.s.
Map4k2	-0.161876	0.164715	0.684852	0.960307	n.s.
Map4k4	0.00182334	0	1	1	n.s.
Mapk1	-0.132207	1.23779	0.265897	0.768758	n.s.
Mapk11	-0.497995	6.80932	0.00906834	0.291787	n.s.
Mapk14	-0.0845681	0.495571	0.481453	0.905243	n.s.
Mapkapk2	0.122249	1.1429	0.285041	0.783063	n.s.
Marco	-172.821	0.523449	0.469374	0.904169	n.s.
Masp1	11.2709	0.163649	0.685819	0.960307	n.s.
Masp2	59.2035	0	1	1	n.s.
Mbl2	492.299	0	1	1	n.s.
Mbp	15.7612	1.85253	0.173489	0.664589	n.s.
Mif	0.207294	3.09604	0.0784829	0.517231	n.s.
Mme	1.13232	0.865962	0.352076	0.848953	n.s.
Mr1	-0.144205	0.259712	0.610318	0.954378	n.s.
Ms4a1	-12.4774	4.35805	0.0368343	0.385875	n.s.
Msr1	-0.19895	1.21685	0.269979	0.768758	n.s.
Muc1	0.441532	3.1884	0.0741628	0.507088	n.s.
Mx1	0.45901	0.523331	0.469424	0.904169	n.s.
Myd88	-0.138461	0.64107	0.423324	0.881881	n.s.
Ncam1	0.258357	5.07694	0.0242462	0.353276	n.s.
Ncf4	0.0600417	0.0620322	0.803312	1	n.s.
Nfatc1	0.126574	0.267307	0.605144	0.954378	n.s.
Nfatc2	-0.236167	0.204378	0.65121	0.960307	n.s.
Nfatc3	0.114703	0.639168	0.424012	0.881881	n.s.
Nfil3	0.272327	1.92621	0.165173	0.664589	n.s.
Nfkb1	-0.0633505	0.291468	0.589281	0.950798	n.s.
Nfkb2	-0.0774292	0.432044	0.510988	0.916427	n.s.
Nfkbia	-0.241834	1.37277	0.241337	0.748677	n.s.
Nfkbiz	0.104436	0.495126	0.48165	0.905243	n.s.
Nod2	-1.1886	0.790329	0.374001	0.868981	n.s.
Nos2	-0.457638	1.43793	0.230475	0.731434	n.s.
Notch1	0.102057	0.288231	0.591356	0.950798	n.s.
Notch2	0.265286	4.88281	0.0271254	0.353276	n.s.
Nox1	-206.927	9.98261e-07	0.999203	1	n.s.
Nox3	-201.244	1.23558e-06	0.999113	1	n.s.
Nox4	0.902095	0.54617	0.459887	0.904169	n.s.
Npc1	0.101728	0.412323	0.520793	0.920183	n.s.
Nt5e	0.143796	0.84024	0.359328	0.853958	n.s.
Pax5	79.9625	2.45015e-06	0.998751	1	n.s.
Pdcd1	-0.54067	1.21045	0.271244	0.768758	n.s.
Pdcd1lg2	-0.241927	0.310037	0.577657	0.950798	n.s.
Pdcd2	-0.271522	2.39461	0.121754	0.609432	n.s.
Pdgfb	-0.256974	4.68835	0.0303679	0.35343	n.s.
Pdgfrb	0.478406	0.837077	0.360234	0.853958	n.s.
Pecam1	0.268422	2.09728	0.147561	0.664417	n.s.
Phlpp1	-0.011739	0.00774231	0.929884	1	n.s.
Phlpp2	-0.132884	0.327183	0.567322	0.950798	n.s.
Pigr	1.75534	54.1863	1.82299e-13	9.97173e-11	n.s.
Pla2g2a	77.4874	0	1	1	n.s.
Pla2g2e	0.483827	0.0804626	0.776671	1	n.s.
Plau	-0.157869	0.480411	0.488236	0.905306	n.s.
Plaur	0.261163	3.61216	0.0573586	0.448216	n.s.
Pml	-0.0875623	0.41858	0.517646	0.920183	n.s.
Pou2f2	1.16794	0.775658	0.378472	0.868981	n.s.
Pparg	0.239582	1.23614	0.266216	0.768758	n.s.
Ppbp	10.1583	0.602425	0.437654	0.891522	n.s.
Prdm1	-0.80153	1.66055	0.197529	0.701706	n.s.
Prf1	-2.57924	13.0755	0.000299191	0.0545525	n.s.
Prim1	-0.111901	0.844501	0.358113	0.853958	n.s.
Prkcd	-0.272362	4.94688	0.0261378	0.353276	n.s.
Psmb10	-0.322524	1.91001	0.166962	0.664589	n.s.
Psmb11	107.999	9.92441e-07	0.999205	1	n.s.
Psmb5	-0.106989	0.920916	0.337235	0.846181	n.s.
Psmb7	-0.175032	2.49988	0.113855	0.6012	n.s.
Psmb9	-0.560652	4.60743	0.0318337	0.355368	n.s.
Psmc2	-0.137424	1.52097	0.217472	0.71661	n.s.
Psmd7	-0.182155	2.74526	0.0975431	0.561643	n.s.
Ptafr	0.0304721	0.00752587	0.930869	1	n.s.
Ptger4	0.237092	0.640549	0.423512	0.881881	n.s.
Ptgs2	0.75078	3.9583	0.0466407	0.419319	n.s.
Ptk2	-0.0793116	0.449754	0.502452	0.907066	n.s.
Ptpn2	-0.0710477	0.24635	0.619657	0.954795	n.s.
Ptpn22	0.0255786	0.00970021	0.921544	1	n.s.
Ptpn6	-0.324515	1.83996	0.174956	0.664589	n.s.
Ptprc	-0.173629	0.462682	0.496373	0.906771	n.s.
Rae1	-0.0418429	0.149698	0.698824	0.971206	n.s.
Rag1	0.603383	5.09339e-06	0.998199	1	n.s.
Rag2	10.3138	0	1	1	n.s.
Rela	0.0602635	0.22953	0.631872	0.960307	n.s.
Relb	-0.0948154	0.568372	0.450907	0.903465	n.s.
Rorc	0.986813	1.97036	0.16041	0.664589	n.s.
Runx1	-0.11013	0.908754	0.340445	0.84759	n.s.
Runx3	0.295799	0.16723	0.682586	0.960307	n.s.
S100a8	-0.0569065	0.0173539	0.895194	1	n.s.
S100a9	0.049877	0.0383784	0.844685	1	n.s.
Sele	-50.8085	0.521339	0.470271	0.904169	n.s.
Sell	-0.123626	0.0884633	0.76614	1	n.s.
Selplg	6.62912	6.33758e-08	0.999799	1	n.s.
Serping1	-0.0678237	0.0829438	0.773347	1	n.s.
Sh2d1a	5.79691	0.255934	0.612927	0.954378	n.s.
Sigirr	-0.109095	0.644056	0.422246	0.881881	n.s.
Ski	-0.09193	0.487008	0.485265	0.905243	n.s.
Slamf1	9.04638	0.895488	0.343994	0.84759	n.s.
Slamf7	-0.311201	0.905412	0.341335	0.84759	n.s.
Smad3	0.142938	1.59955	0.205968	0.70352	n.s.
Smad5	0.294578	6.255	0.0123843	0.31046	n.s.
Socs1	-0.893521	10.4869	0.00120226	0.109606	n.s.
Socs3	-0.0625636	0.0756686	0.783255	1	n.s.
Spn	-0.186269	0.339595	0.560063	0.945539	n.s.
Src	0.0516688	0.191888	0.66135	0.960307	n.s.
Stat1	-0.559429	5.84882	0.0155875	0.31046	n.s.
Stat2	-0.596435	2.05676	0.151532	0.664589	n.s.
Stat3	0.0282113	0.0642008	0.799976	1	n.s.
Stat4	-0.0307888	0.0195355	0.888842	1	n.s.
Stat5a	0.194665	0.748566	0.386931	0.871676	n.s.
Stat5b	0.0520376	0.168911	0.681081	0.960307	n.s.
Stat6	0.0285417	0.0807524	0.77628	1	n.s.
Syk	-0.0176988	0.00647808	0.93585	1	n.s.
Tagap	-0.556743	1.43266	0.231331	0.731434	n.s.
Tal1	2.68181	5.12449	0.0235905	0.353276	n.s.
Tap1	-0.333964	1.61422	0.203899	0.70352	n.s.
Tapbp	-0.459351	8.38643	0.00378034	0.147703	n.s.
Tbk1	0.0759497	0.286104	0.592728	0.950798	n.s.
Tbx21	7.53214	0.000161681	0.989855	1	n.s.
Tcf4	0.211692	3.47959	0.0621303	0.45926	n.s.
Tcf7	-0.271566	2.96802	0.084926	0.527892	n.s.
Tfrc	0.676356	6.32563	0.0119005	0.31046	n.s.
Tgfb1	-0.0929202	0.669284	0.413301	0.881881	n.s.
Tgfb2	-0.358323	1.61094	0.20436	0.70352	n.s.
Tgfb3	-0.218715	1.27803	0.258266	0.759994	n.s.
Tgfbi	0.0514362	0.0716848	0.788899	1	n.s.
Tgfbr1	0.0738238	0.316339	0.573816	0.950798	n.s.
Tgfbr2	-0.25366	1.53137	0.215907	0.715766	n.s.
Thy1	-0.222816	1.36043	0.243463	0.748677	n.s.
Tigit	0.00803175	0.000982398	0.974996	1	n.s.
Tirap	0.182136	1.29175	0.255726	0.759994	n.s.
Tlr1	0.0201743	0.550136	0.458262	0.904169	n.s.
Tlr2	-0.0856169	0.0620195	0.803332	1	n.s.
Tlr3	-0.29576	1.07481	0.299861	0.804039	n.s.
Tlr4	-0.0271665	0.0219501	0.88222	1	n.s.
Tlr5	2.39611	0.25055	0.616688	0.954378	n.s.
Tlr8	-0.54216	3.01901	0.0822935	0.517408	n.s.
Tlr9	-0.712399	0.813575	0.367065	0.861737	n.s.
Tmem173	-0.29921	2.50626	0.113394	0.6012	n.s.
Tnf	-11.3464	3.93284	0.047352	0.419319	n.s.
Tnfaip3	-0.14285	0.721145	0.395769	0.871676	n.s.
Tnfaip6	0.714572	2.55441	0.109987	0.6012	n.s.
Tnfrsf11a	0.397426	1.96281	0.161213	0.664589	n.s.
Tnfrsf13b	-1.02834	0.835701	0.360629	0.853958	n.s.
Tnfrsf13c	-269.327	6.11521e-07	0.999376	1	n.s.
Tnfrsf14	-0.441467	1.88651	0.169596	0.664589	n.s.
Tnfrsf17	-11.8099	0	1	1	n.s.
Tnfrsf1b	-0.0318603	0.034559	0.852523	1	n.s.
Tnfrsf4	0.572225	1.05622	0.304078	0.810747	n.s.
Tnfrsf8	0.0138398	0.122553	0.726282	0.978513	n.s.
Tnfrsf9	0.328703	0.348107	0.555187	0.940208	n.s.
Tnfsf10	-0.45248	1.77076	0.183288	0.681584	n.s.
Tnfsf11	-1.57695	3.68383	0.0549427	0.443729	n.s.
Tnfsf12	-0.186543	1.22507	0.268368	0.768758	n.s.
Tnfsf13b	11.8424	0.292849	0.5884	0.950798	n.s.
Tnfsf14	-1.44337	2.76807	0.0961618	0.55958	n.s.
Tnfsf15	6.13991	0	1	1	n.s.
Tnfsf18	-212.778	0.489193	0.484288	0.905243	n.s.
Tnfsf8	-33.5027	0	1	1	n.s.
Tollip	-0.00333606	0.0879883	0.76675	1	n.s.
Traf1	-0.378452	2.26965	0.13193	0.630015	n.s.
Traf2	-0.0413047	0.0443817	0.833145	1	n.s.
Traf3	0.00109352	0.00218141	0.962748	1	n.s.
Traf4	0.178235	0.757069	0.384247	0.871676	n.s.
Traf5	-0.161549	0.20016	0.654592	0.960307	n.s.
Traf6	0.0881469	0.224891	0.635338	0.960307	n.s.
Trem1	-0.00313588	0.0449935	0.832016	1	n.s.
Trem2	-0.199168	0.462792	0.496322	0.906771	n.s.
Trp53	-0.0141831	0.102373	0.749	0.992553	n.s.
Tslp	226.795	1.03723	0.308467	0.812139	n.s.
Tyk2	0.160071	0.437221	0.508467	0.914906	n.s.
Tyrobp	-0.256978	2.3574	0.12469	0.609432	n.s.
Ube2l3	-0.215194	3.79569	0.0513846	0.439177	n.s.
Vcam1	-0.232075	1.55636	0.212199	0.707763	n.s.
Vtn	-0.233861	0.0398599	0.841755	1	n.s.
Xbp1	-0.0965354	0.780006	0.377139	0.868981	n.s.
Xcl1	-0.424979	1.66036	0.197555	0.701706	n.s.
Xcr1	0.914916	0.596135	0.440056	0.891522	n.s.
Zap70	-12.0259	6.1226	0.0133464	0.31046	n.s.
Zbtb7b	0.447802	10.922	0.000950305	0.103963	n.s.
Zeb1	-0.110753	0.739974	0.389669	0.871676	n.s.

## Sheet: T2_mock_vs_mv
	logFC	lr	pvalue	qvalue	Significant
Abcb10	-0.19539	0.898446	0.343199	0.750482	n.s.
Abcb1a	0.0361495	0.056756	0.811699	1	n.s.
Abcf1	0.0763205	0.322828	0.569913	0.873229	n.s.
Abl1	-0.12694	0.53381	0.465009	0.808051	n.s.
Adal	0.13289	0.199745	0.654927	0.921547	n.s.
Ahr	0.227415	2.46831	0.116163	0.412156	n.s.
Aicda	22.7754	2.93265e-07	0.999568	1	n.s.
Aire	36.9489	1.41225e-06	0.999052	1	n.s.
App	0.0462558	0.178421	0.672733	0.921917	n.s.
Arhgdib	-0.353159	2.63477	0.104547	0.391694	n.s.
Atg16l1	0.126255	0.866882	0.35182	0.750482	n.s.
Atm	-1.91905	7.05701	0.00789558	0.123397	n.s.
B2m	-0.388693	5.8374	0.015689	0.144665	n.s.
Batf	-2.94431	6.10288	0.0134962	0.139477	n.s.
Batf3	1.00541	1.26885	0.259982	0.632046	n.s.
Bax	-0.0868162	0.477161	0.489711	0.815711	n.s.
Bcap31	0.0521056	0.193341	0.66015	0.921917	n.s.
Bcl2	0.0972514	0.262643	0.60831	0.905115	n.s.
Bcl3	-0.00221683	0.000635754	0.979884	1	n.s.
Bcl6	-0.151533	0.421139	0.516369	0.830747	n.s.
Bid	-0.324467	5.14036	0.0233758	0.173179	n.s.
Blnk	-11.02	6.46037	0.0110306	0.134873	n.s.
Bst1	-0.985522	8.77683	0.00305081	0.0749407	n.s.
Bst2	-0.454978	5.06753	0.0243781	0.173179	n.s.
Btk	-0.850375	5.67681	0.0171906	0.144665	n.s.
Btla	-0.0688815	0.0227851	0.880017	1	n.s.
Btnl1	-54.01	0	1	1	n.s.
Btnl2	3.2137	6.891e-07	0.999338	1	n.s.
C1qa	-0.0492734	0.057106	0.81113	1	n.s.
C1qb	-0.170498	0.523316	0.469431	0.808051	n.s.
C1qbp	-0.0152933	0.00686064	0.933988	1	n.s.
C1ra	-0.710468	5.41672	0.0199448	0.158113	n.s.
C1s	-0.933731	8.71786	0.00315107	0.0749407	n.s.
C2	-0.934395	5.50222	0.0189924	0.155057	n.s.
C3	0.660282	3.5825	0.0583912	0.277472	n.s.
C4a	0.086666	0.0398365	0.841801	1	n.s.
C4bp	-18.2791	0.454418	0.500245	0.817412	n.s.
C6	3.22613	4.20978	0.0401914	0.227834	n.s.
C7	26.6234	0	1	1	n.s.
C8a	-119.1	3.46104e-07	0.999531	1	n.s.
C8b	-0.518243	8.81445e-06	0.997631	1	n.s.
C8g	-1.5584	0	1	1	n.s.
C9	-35.4717	4.45944e-07	0.999467	1	n.s.
Camp	-45.3416	5.95637e-07	0.999384	1	n.s.
Card9	-0.314023	0.488845	0.484443	0.815355	n.s.
Casp1	-0.426851	2.60123	0.106781	0.395681	n.s.
Casp2	0.0680187	0.174838	0.675848	0.921917	n.s.
Casp3	0.0176248	0.0126963	0.910286	1	n.s.
Casp8	-0.0538773	0.218616	0.640096	0.917835	n.s.
Ccbp2	5.06127	0.329789	0.565783	0.872301	n.s.
Ccl11	0.0937438	0.0666698	0.796249	0.998964	n.s.
Ccl12	-0.156293	0.222779	0.636931	0.917835	n.s.
Ccl19	0.281585	0.0631272	0.80162	1	n.s.
Ccl2	-0.721826	4.48023	0.0342892	0.218095	n.s.
Ccl20	-0.0158149	0.0215846	0.883197	1	n.s.
Ccl22	0.137757	0.109934	0.740219	0.965507	n.s.
Ccl24	1.03551	2.88267	0.0895377	0.36267	n.s.
Ccl25	0.0387279	0.261268	0.60925	0.905115	n.s.
Ccl26	-14.548	0	1	1	n.s.
Ccl3	-0.876548	3.67726	0.0551595	0.273612	n.s.
Ccl4	-0.105285	0.0387063	0.844032	1	n.s.
Ccl5	-0.606539	2.73328	0.0982774	0.375928	n.s.
Ccl6	-0.123549	0.158369	0.690663	0.932821	n.s.
Ccl7	-0.720117	3.03195	0.0816398	0.341244	n.s.
Ccl8	0.450331	1.22641	0.268106	0.637627	n.s.
Ccl9	-0.0622246	0.053084	0.817781	1	n.s.
Ccr10	-0.444215	1.08813	0.296887	0.682341	n.s.
Ccr2	-0.355349	0.864066	0.352603	0.750482	n.s.
Ccr3	1.60153	2.85935	0.0908444	0.36267	n.s.
Ccr4	46.6066	0	1	1	n.s.
Ccr5	-0.478724	3.52632	0.0604017	0.277645	n.s.
Ccr6	-4.24668	0	1	1	n.s.
Ccr7	0.507575	1.10089	0.294072	0.678926	n.s.
Ccr8	644.008	8.8157e-07	0.999251	1	n.s.
Ccr9	-26.6809	2.59712	0.107058	0.395681	n.s.
Ccrl1	-11.4421	0.0948626	0.758084	0.971129	n.s.
Ccrl2	-1.55802	1.45908	0.227077	0.580755	n.s.
Cd109	-1.80432	5.71608	0.0168102	0.144665	n.s.
Cd14	-0.0618096	0.128639	0.719848	0.955673	n.s.
Cd160	2.59727	5.40455e-07	0.999413	1	n.s.
Cd163	1.10778	3.91573	0.0478363	0.246853	n.s.
Cd164	0.0445824	0.143133	0.705186	0.943122	n.s.
Cd19	7.34682	0.0807785	0.776245	0.980615	n.s.
Cd1d1	-0.384011	1.70554	0.191565	0.542933	n.s.
Cd2	-0.343746	1.65468	0.198323	0.54436	n.s.
Cd209g	-0.422233	0.215313	0.642635	0.917835	n.s.
Cd22	-3.25439	8.62695	0.00331226	0.0754194	n.s.
Cd226	-0.771792	2.22133	0.136116	0.456221	n.s.
Cd244	-1.06416	4.24496	0.0393671	0.227834	n.s.
Cd247	-0.674997	2.64588	0.103819	0.391694	n.s.
Cd24a	-0.0855666	0.60025	0.438483	0.800322	n.s.
Cd27	-18.6139	0.83079	0.362044	0.755071	n.s.
Cd274	-0.417536	1.64274	0.19995	0.54436	n.s.
Cd28	25.3143	0.245157	0.620506	0.90937	n.s.
Cd34	0.0629249	0.0455368	0.83102	1	n.s.
Cd36	-0.357736	0.415323	0.51928	0.83298	n.s.
Cd3d	-0.805422	9.51557	0.00203736	0.0642219	n.s.
Cd3e	-1.1454	9.98892	0.00157485	0.0609607	n.s.
Cd3eap	-0.0139858	0.00390611	0.950166	1	n.s.
Cd4	-2.55448	3.56732	0.0589272	0.277472	n.s.
Cd40	-0.515275	1.17763	0.277839	0.655078	n.s.
Cd40lg	-3.20368	0.326591	0.567673	0.872301	n.s.
Cd44	0.0327028	0.121523	0.727389	0.958114	n.s.
Cd46	-0.648322	0	1	1	n.s.
Cd48	-0.425768	3.08497	0.0790185	0.335063	n.s.
Cd5	-4.88423	0.746699	0.387523	0.759768	n.s.
Cd53	-1.1962	0.760836	0.383067	0.758765	n.s.
Cd55	0.576008	0.822597	0.364422	0.755071	n.s.
Cd59b	3.99985	0	1	1	n.s.
Cd6	-21.5675	0.940442	0.332164	0.732636	n.s.
Cd69	0.00782377	0.166286	0.683434	0.929946	n.s.
Cd7	-0.374202	0.279341	0.597134	0.897518	n.s.
Cd74	-0.254676	0.755655	0.384692	0.758765	n.s.
Cd79a	6.65037	0	1	1	n.s.
Cd79b	-19.8151	10.6945	0.00107452	0.0452127	0.0452127
Cd80	-2.20746	10.9714	0.000925271	0.0452127	0.0452127
Cd81	0.228605	4.32535	0.0375488	0.227834	n.s.
Cd82	0.168138	1.86084	0.172528	0.523388	n.s.
Cd83	0.587471	1.59519	0.206587	0.553936	n.s.
Cd86	-0.52414	4.13246	0.0420681	0.227834	n.s.
Cd8a	-0.362545	1.36133	0.243308	0.610502	n.s.
Cd8b1	-32.9635	4.4025	0.0358863	0.22563	n.s.
Cd9	0.0975315	0.752854	0.385574	0.758765	n.s.
Cd96	-3.25492	0.127004	0.721559	0.955673	n.s.
Cd97	0.236602	4.14225	0.0418255	0.227834	n.s.
Cd99	0.0719529	0.254946	0.613613	0.905115	n.s.
Cdh5	-0.396013	2.80048	0.0942361	0.365894	n.s.
Cdkn1a	-0.0881812	0.0976839	0.754627	0.971129	n.s.
Ceacam1	0.684031	1.65776	0.197906	0.54436	n.s.
Cebpb	0.00739317	0.00457673	0.946063	1	n.s.
Cfb	-0.326873	2.47679	0.115538	0.412156	n.s.
Cfd	1.64916	2.03019	0.154201	0.48476	n.s.
Cfh	-0.00191601	0.00185902	0.965609	1	n.s.
Cfi	0.942749	4.32331	0.0375938	0.227834	n.s.
Cfp	-0.354469	1.86365	0.172205	0.523388	n.s.
Chuk	0.106944	0.778726	0.377531	0.758765	n.s.
Ciita	-0.308079	0.680197	0.409519	0.77511	n.s.
Cish	0.278202	0.475546	0.490447	0.815711	n.s.
Clec4a4	-93.1299	1.17276e-06	0.999136	1	n.s.
Clec4e	-1.99517	12.4758	0.00041226	0.0322152	n.s.
Clec5a	-0.868596	5.7795	0.0162142	0.144665	n.s.
Clu	0.22741	1.53808	0.214903	0.567885	n.s.
Cmklr1	-0.164404	0.569258	0.450554	0.808051	n.s.
Cr2	-18.8299	1.54168	0.214368	0.567885	n.s.
Cradd	0.0556379	0.225195	0.63511	0.917835	n.s.
Crlf2	-0.2486	2.08931	0.148333	0.469448	n.s.
Csf1	-0.44326	6.52382	0.0106439	0.134873	n.s.
Csf1r	-0.18723	0.811463	0.367688	0.75611	n.s.
Csf2	-1.29979	6.01593	0.0141773	0.141	n.s.
Csf2rb	-0.369822	1.521	0.217468	0.571898	n.s.
Csf3r	-1.882	7.23509	0.00714923	0.118504	n.s.
Ctla4	-0.424831	45.0112	1.95911e-11	1.07163e-08	n.s.
Ctnnb1	-0.126242	1.23425	0.266582	0.636771	n.s.
Ctsc	-0.537532	7.82679	0.00514775	0.0908329	n.s.
Ctsg	17.7099	0	1	1	n.s.
Ctss	-0.361106	3.9197	0.0477235	0.246853	n.s.
Cul9	0.211323	0.528229	0.467352	0.808051	n.s.
Cx3cl1	-0.271475	1.61578	0.203681	0.548835	n.s.
Cx3cr1	-0.2755	0.654926	0.418357	0.785981	n.s.
Cxcl1	3.20159	0.522693	0.469695	0.808051	n.s.
Cxcl10	-0.679519	3.39771	0.0652872	0.292722	n.s.
Cxcl11	-0.995246	3.55547	0.0593497	0.277472	n.s.
Cxcl12	-0.25193	0.436273	0.508927	0.82729	n.s.
Cxcl13	-8.36488	42.3171	7.76103e-11	2.12264e-08	2.12264e-08
Cxcl15	-0.925559	1.4742	0.224685	0.579729	n.s.
Cxcl3	-1.50763	5.89295	0.0152017	0.1441	n.s.
Cxcl9	-0.934931	5.31658	0.0211234	0.162739	n.s.
Cxcr1	31.8055	0.369319	0.543376	0.851652	n.s.
Cxcr2	0.367391	0.111059	0.738941	0.965507	n.s.
Cxcr3	-2.00565	4.77535	0.0288699	0.199527	n.s.
Cxcr4	0.195197	0.874539	0.349702	0.750482	n.s.
Cxcr5	55.0213	0	1	1	n.s.
Cxcr6	-0.538075	3.19149	0.0740224	0.321351	n.s.
Cybb	-0.543092	6.76471	0.00929781	0.130408	n.s.
Ddx58	-0.271963	2.28342	0.130763	0.447047	n.s.
Defb1	-172.857	2.1785	0.139951	0.456221	n.s.
Defb14	-0.0755926	0.344625	0.557172	0.863379	n.s.
Dpp4	1.96865	0.199209	0.65536	0.921547	n.s.
Ebi3	-0.779999	6.10052	0.0135142	0.139477	n.s.
Emr1	-0.0495921	0.0267763	0.870019	1	n.s.
Entpd1	-0.560588	9.16587	0.0024657	0.0709863	n.s.
Eomes	-5.88034	5.44427	0.0196327	0.157928	n.s.
Ets1	-0.414824	12.9398	0.000321664	0.029325	n.s.
Fadd	-0.201369	0.834291	0.361035	0.755071	n.s.
Fas	-0.240089	0.552519	0.45729	0.808051	n.s.
Fasl	-5.54591	0.611197	0.434337	0.798745	n.s.
Fcamr	-3.6052	0.773408	0.379165	0.758765	n.s.
Fcer1a	-0.872904	3.26682	0.0706943	0.309358	n.s.
Fcer1g	-0.462168	5.25411	0.021895	0.166342	n.s.
Fcgr1	-0.530556	3.58551	0.0582856	0.277472	n.s.
Fcgr2b	-0.181645	0.869168	0.351186	0.750482	n.s.
Fcgr3	-0.231616	1.32944	0.248904	0.618867	n.s.
Fcgr4	-0.337443	2.30471	0.128982	0.446539	n.s.
Fcgrt	0.195816	0.326524	0.567713	0.872301	n.s.
Fkbp5	-0.0674141	0.0496095	0.823744	1	n.s.
Fn1	-0.033237	0.044803	0.832367	1	n.s.
Folr4	-56.9851	0.271144	0.602565	0.900555	n.s.
Foxp3	-16.9966	0.462935	0.496256	0.815711	n.s.
Frmpd4	48.5399	0	1	1	n.s.
Fyn	-0.324142	5.09189	0.024038	0.173179	n.s.
Gata3	-0.611421	2.08787	0.148473	0.469448	n.s.
Gfi1	237.427	1.0017e-06	0.999201	1	n.s.
Gm10499	-0.36637	2.12076	0.145314	0.465983	n.s.
Gp1bb	-110.689	3.94258e-07	0.999499	1	n.s.
Gpi1	-0.218001	0.464665	0.495452	0.815711	n.s.
Gpr183	-1.51196	0.752693	0.385625	0.758765	n.s.
Gpr44	185.541	6.03576e-07	0.99938	1	n.s.
Gzma	-0.493715	1.57151	0.209987	0.560308	n.s.
Gzmb	-0.555928	4.57796	0.0323857	0.210893	n.s.
H2-Aa	-0.214055	0.522941	0.46959	0.808051	n.s.
H2-Ab1	-0.25533	0.816875	0.366096	0.755677	n.s.
H2-DMa	-0.221433	0.764246	0.382003	0.758765	n.s.
H2-DMb2	0.187104	0.25218	0.615545	0.905115	n.s.
H2-Ea-ps	-204.753	2.93041e-07	0.999568	1	n.s.
H2-Eb1	0.0124133	0.00184305	0.965757	1	n.s.
H2-K1	-0.251421	1.95933	0.161585	0.499362	n.s.
H2-Ob	-16.06	4.16589	0.0412458	0.227834	n.s.
H2-Q10	-1.41954	0.730378	0.392761	0.761845	n.s.
H60a	-25.1568	2.78485e-06	0.998669	1	n.s.
Hamp	9.85219	0	1	1	n.s.
Hc	-13.4495	0.019273	0.889587	1	n.s.
Hcst	10.2916	0.199226	0.655347	0.921547	n.s.
Hfe	0.131199	0.277293	0.598481	0.897518	n.s.
Hif1a	-0.173496	1.85514	0.173187	0.523388	n.s.
Hlx	-0.387539	2.8682	0.0903457	0.36267	n.s.
Icam1	0.108471	0.546757	0.459646	0.808051	n.s.
Icam2	-0.669445	5.94737	0.0147392	0.143971	n.s.
Icam4	-0.202922	1.06137	0.302904	0.69268	n.s.
Icam5	-227.763	6.31127e-06	0.997996	1	n.s.
Icos	-1.01315	5.08176	0.0241788	0.173179	n.s.
Icosl	0.0381858	0.0986781	0.753422	0.971129	n.s.
Ifi204	-0.36569	2.31254	0.128334	0.446539	n.s.
Ifi35	-0.100777	0.427228	0.513352	0.830747	n.s.
Ifih1	-0.501987	6.64684	0.0099332	0.133001	n.s.
Ifit2	-0.986104	6.44994	0.0110956	0.134873	n.s.
Ifitm1	0.104459	0.131723	0.716652	0.955673	n.s.
Ifna1	438.794	5.83163e-07	0.999391	1	n.s.
Ifna2	-659.411	0	1	1	n.s.
Ifnar1	-0.0801656	0.462227	0.496585	0.815711	n.s.
Ifnar2	-0.457349	10.7489	0.00104342	0.0452127	n.s.
Ifnb1	-71.6578	0	1	1	n.s.
Ifng	24.3503	0.613023	0.433652	0.798745	n.s.
Ifngr1	-0.0346502	0.085135	0.770456	0.976553	n.s.
Ifngr2	0.137893	1.35265	0.244815	0.611479	n.s.
Igf2r	-0.261652	2.53013	0.111691	0.407299	n.s.
Ikbkap	-0.018911	0.0117027	0.913854	1	n.s.
Ikbkb	-0.157004	1.01205	0.314411	0.704848	n.s.
Ikbke	-0.14103	0.305191	0.580647	0.88226	n.s.
Ikbkg	-0.210737	1.70742	0.19132	0.542933	n.s.
Ikzf1	0.246823	0.514631	0.473141	0.808775	n.s.
Ikzf2	-0.375207	2.19808	0.138183	0.456221	n.s.
Ikzf3	1.4797	0.492063	0.483008	0.815355	n.s.
Ikzf4	-0.981889	3.49522	0.0615461	0.278808	n.s.
Il10	-255.535	0	1	1	n.s.
Il10ra	0.0081013	0.00273528	0.95829	1	n.s.
Il10rb	-0.042683	0.103286	0.747922	0.969463	n.s.
Il11ra1	0.781752	3.5614	0.0591377	0.277472	n.s.
Il12a	13.5304	0.625524	0.429002	0.798177	n.s.
Il12b	-0.964905	0.8353	0.360744	0.755071	n.s.
Il12rb1	-0.98242	1.62412	0.202519	0.548405	n.s.
Il12rb2	0.792761	0.118736	0.730409	0.958114	n.s.
Il13	1.78001	0.216779	0.641505	0.917835	n.s.
Il13ra1	-0.130915	1.10048	0.29416	0.678926	n.s.
Il15	0.396021	1.00082	0.317113	0.705126	n.s.
Il15ra	-0.525174	1.42594	0.232428	0.58589	n.s.
Il16	-1.16153	2.77429	0.0957893	0.368991	n.s.
Il17a	332.306	1.12177e-06	0.999155	1	n.s.
Il17b	-0.95979	0.127619	0.720914	0.955673	n.s.
Il17f	0.835692	1.76296	0.184256	0.534532	n.s.
Il17ra	0.0177015	0.00872156	0.925594	1	n.s.
Il17rb	-290.994	0	1	1	n.s.
Il17re	-0.479565	2.46501	0.116407	0.412156	n.s.
Il18	-0.385138	3.16179	0.0753803	0.32467	n.s.
Il18r1	0.580981	4.75689	0.0291813	0.199527	n.s.
Il18rap	0.151025	0.558677	0.454794	0.808051	n.s.
Il19	15.0302	0.473821	0.491235	0.815711	n.s.
Il1a	-0.533272	2.32523	0.127291	0.446335	n.s.
Il1b	-0.783589	3.78421	0.0517382	0.262044	n.s.
Il1r1	-0.476351	10.9528	0.000934621	0.0452127	n.s.
Il1r2	-0.227728	0.828488	0.36271	0.755071	n.s.
Il1rap	0.0736521	0.0410739	0.839395	1	n.s.
Il1rl1	-0.789783	2.17579	0.140197	0.456221	n.s.
Il1rl2	-1.37302	9.87908	0.00167168	0.0609607	n.s.
Il1rn	-0.365107	3.28664	0.0698459	0.30811	n.s.
Il2	137.628	0	1	1	n.s.
Il20	-28.8757	1.07017e-06	0.999175	1	n.s.
Il21	-40.3079	0.775282	0.378588	0.758765	n.s.
Il21r	-1.85498	9.4484	0.00211334	0.0642219	n.s.
Il22	98.591	9.06745e-07	0.99924	1	n.s.
Il22ra2	23.5616	0.00162219	0.967873	1	n.s.
Il23a	-37.9633	0.707321	0.400335	0.765675	n.s.
Il23r	59.7014	2.90226e-06	0.998641	1	n.s.
Il25	90.6169	8.11223e-07	0.999281	1	n.s.
Il27	-0.0719988	0.490421	0.48374	0.815355	n.s.
Il27ra	-0.858274	4.36133	0.0367637	0.227834	n.s.
Il28a	14.0424	0	1	1	n.s.
Il2ra	-0.589265	2.45985	0.11679	0.412156	n.s.
Il2rb	-0.229783	1.2463	0.264261	0.636201	n.s.
Il2rg	-0.820832	7.82766	0.00514526	0.0908329	n.s.
Il3	-63.7115	1.65053e-06	0.998975	1	n.s.
Il33	0.467206	3.14584	0.076121	0.325298	n.s.
Il4	-5.21402	0.180074	0.67131	0.921917	n.s.
Il4ra	-0.299795	4.8987	0.0268769	0.188483	n.s.
Il5	74.4096	0	1	1	n.s.
Il6	-18.342	6.14163	0.0132036	0.139477	n.s.
Il6ra	-0.220574	0.82381	0.364069	0.755071	n.s.
Il6st	0.0643087	0.120102	0.728924	0.958114	n.s.
Il7	-0.860902	6.64043	0.00996896	0.133001	n.s.
Il7r	-0.457554	1.743	0.186759	0.536079	n.s.
Il9	69.9288	4.86326e-07	0.999444	1	n.s.
Ilf3	0.0315911	0.0066508	0.935003	1	n.s.
Irak1	-0.0966813	0.594054	0.440856	0.801157	n.s.
Irak2	-0.471794	8.10855	0.00440569	0.0898027	n.s.
Irak3	-0.288427	1.67837	0.195141	0.54436	n.s.
Irak4	0.0959269	0.566202	0.451772	0.808051	n.s.
Irf1	-0.419428	5.74503	0.0165354	0.144665	n.s.
Irf3	-1.7201	0.0372964	0.846863	1	n.s.
Irf4	18.8395	0.388112	0.533293	0.845541	n.s.
Irf5	-0.108465	0.243397	0.621763	0.90937	n.s.
Irf7	-0.28436	0.453645	0.500609	0.817412	n.s.
Irf8	-0.541893	6.28944	0.012146	0.137059	n.s.
Irgm1	-0.335518	2.16752	0.140953	0.456221	n.s.
Itga2b	83.1081	0	1	1	n.s.
Itga4	-0.41374	0.739997	0.389662	0.759842	n.s.
Itga5	-0.665869	7.85179	0.00507703	0.0908329	n.s.
Itga6	-0.0412055	0.175545	0.67523	0.921917	n.s.
Itgal	-0.629474	5.70646	0.0169026	0.144665	n.s.
Itgam	-0.542191	3.92471	0.0475814	0.246853	n.s.
Itgax	-0.0960429	0.224706	0.635477	0.917835	n.s.
Itgb1	-0.0708447	0.357362	0.549975	0.855677	n.s.
Itgb2	-0.298342	1.79862	0.17988	0.529177	n.s.
Itln1	243.151	1.26865e-06	0.999101	1	n.s.
Jak1	-0.0818513	0.504278	0.477627	0.811372	n.s.
Jak2	-0.0213756	0.0301814	0.862079	1	n.s.
Jak3	0.13855	0.903109	0.341949	0.750482	n.s.
Kir3dl1	-4.4095	0	1	1	n.s.
Kir3dl2	-2.35287	0.0130199	0.909155	1	n.s.
Kit	-27.4718	0.775217	0.378608	0.758765	n.s.
Klra1	197.716	1.35876e-06	0.99907	1	n.s.
Klra21	363.156	1.02606e-06	0.999192	1	n.s.
Klra4	-0.894724	6.78912	0.00917151	0.130408	n.s.
Klra5	-1.04361	3.34446	0.0674317	0.299879	n.s.
Klra6	-16.1327	0.356177	0.550637	0.855677	n.s.
Klra7	1.02091	0.357339	0.549988	0.855677	n.s.
Klra8	-5.24204	1.1577	0.281944	0.661903	n.s.
Klrb1	-67.7209	0	1	1	n.s.
Klrc1	-0.137473	0.466499	0.494602	0.815711	n.s.
Klrc2	-1.7709	4.69263	0.0302923	0.202071	n.s.
Klrc3	-175.647	1.31487e-06	0.999085	1	n.s.
Klrd1	-0.901998	11.5884	0.000663642	0.0403347	n.s.
Klrk1	-1.0796	9.49012	0.00206582	0.0642219	n.s.
Lair1	-0.349004	1.24151	0.26518	0.636201	n.s.
Lck	-0.249647	0.873306	0.350042	0.750482	n.s.
Lcp2	-0.198999	0.31792	0.57286	0.875292	n.s.
Lef1	0.943573	0.374285	0.540678	0.851652	n.s.
Lif	-0.0629148	0.0632446	0.801439	1	n.s.
Lilra5	-1.50682	6.57765	0.0103267	0.134493	n.s.
Lilra6	-0.467813	0.21529	0.642652	0.917835	n.s.
Lilrb3	-0.242537	0.519291	0.471144	0.808051	n.s.
Lilrb4	-0.521202	5.88396	0.0152794	0.1441	n.s.
Litaf	0.0506609	0.204659	0.650986	0.921547	n.s.
Lta	-17.3993	2.83625	0.0921593	0.36267	n.s.
Ltb	-0.573113	2.84161	0.0918522	0.36267	n.s.
Ltb4r1	-2.34763	1.18202	0.276945	0.655078	n.s.
Ltb4r2	10.0267	0.00876785	0.925398	1	n.s.
Ltbr	-0.0347356	0.0975025	0.754848	0.971129	n.s.
Ltf	12.6817	1.26391e-06	0.999103	1	n.s.
Ly86	-0.162452	0.306296	0.579962	0.88226	n.s.
Ly96	-0.243061	2.02038	0.1552	0.48511	n.s.
Maf	-0.279362	0.536474	0.463898	0.808051	n.s.
Map4k1	0.556051	0.519068	0.47124	0.808051	n.s.
Map4k2	-0.194951	0.253971	0.614293	0.905115	n.s.
Map4k4	-0.18217	2.5606	0.109557	0.402198	n.s.
Mapk1	-0.111392	0.865734	0.352139	0.750482	n.s.
Mapk11	-0.581454	0.599069	0.438934	0.800322	n.s.
Mapk14	-0.051285	0.175686	0.675107	0.921917	n.s.
Mapkapk2	0.0502946	0.201062	0.653865	0.921547	n.s.
Marco	-156.538	0.00160504	0.968043	1	n.s.
Masp1	-4.17913	1.83001	0.176126	0.526454	n.s.
Masp2	-210.768	0	1	1	n.s.
Mbl2	-89.8436	0	1	1	n.s.
Mbp	0.524169	0.712244	0.3987	0.765224	n.s.
Mif	0.173286	2.17733	0.140057	0.456221	n.s.
Mme	1.51594	0.805112	0.369569	0.757133	n.s.
Mr1	-0.41023	2.28679	0.13048	0.447047	n.s.
Ms4a1	-13.8602	7.47978	0.00623958	0.106658	n.s.
Msr1	-0.658715	13.7538	0.000208402	0.0264499	n.s.
Muc1	0.508862	4.27503	0.0386762	0.227834	n.s.
Mx1	-0.200156	0.698629	0.403245	0.768554	n.s.
Myd88	0.00580037	0.00109749	0.973572	1	n.s.
Ncam1	0.0551485	0.231072	0.63073	0.917578	n.s.
Ncf4	-0.14843	0.372123	0.541849	0.851652	n.s.
Nfatc1	-0.093586	0.150617	0.697946	0.935727	n.s.
Nfatc2	-0.869046	1.30356	0.253564	0.624773	n.s.
Nfatc3	0.0724411	0.276669	0.598893	0.897518	n.s.
Nfil3	0.284328	2.11699	0.145673	0.465983	n.s.
Nfkb1	0.0196799	0.0326894	0.856523	1	n.s.
Nfkb2	-0.220301	3.53526	0.0600768	0.277645	n.s.
Nfkbia	-0.211068	1.03986	0.307854	0.69874	n.s.
Nfkbiz	0.126688	0.737885	0.390339	0.759842	n.s.
Nod2	-1.79284	1.05692	0.303918	0.69268	n.s.
Nos2	-0.833192	4.48222	0.0342492	0.218095	n.s.
Notch1	-0.248995	1.75946	0.184692	0.534532	n.s.
Notch2	-0.0489408	0.180373	0.671053	0.921917	n.s.
Nox1	-37.5979	6.3478e-07	0.999364	1	n.s.
Nox3	-112.537	0	1	1	n.s.
Nox4	-0.833203	3.58691	0.0582363	0.277472	n.s.
Npc1	-0.204529	1.64216	0.20003	0.54436	n.s.
Nt5e	0.0672302	0.187597	0.664924	0.921917	n.s.
Pax5	-35.7813	2.54038e-06	0.998728	1	n.s.
Pdcd1	-0.486743	0.71499	0.397792	0.765224	n.s.
Pdcd1lg2	0.0850169	0.0305687	0.861206	1	n.s.
Pdcd2	-0.210592	1.44166	0.229871	0.582128	n.s.
Pdgfb	-0.434958	13.7882	0.000204617	0.0264499	n.s.
Pdgfrb	-0.30108	0.434717	0.509683	0.82729	n.s.
Pecam1	-0.134304	0.547396	0.459383	0.808051	n.s.
Phlpp1	-0.218716	1.81683	0.177691	0.528245	n.s.
Phlpp2	-0.479615	4.00082	0.0454782	0.24152	n.s.
Pigr	-0.603369	8.09749	0.00443267	0.0898027	n.s.
Pla2g2a	40.729	0	1	1	n.s.
Pla2g2e	2.13646	0.890165	0.345433	0.750482	n.s.
Plau	-0.396916	3.00571	0.0829715	0.341244	n.s.
Plaur	0.110526	0.65151	0.419573	0.785981	n.s.
Pml	-0.174374	1.6536	0.19847	0.54436	n.s.
Pou2f2	-0.63759	0.508222	0.47591	0.810974	n.s.
Pparg	0.213514	1.00085	0.317105	0.705126	n.s.
Ppbp	-3.48508	4.22541	0.039823	0.227834	n.s.
Prdm1	-0.784321	1.66327	0.197163	0.54436	n.s.
Prf1	-2.96462	8.55436	0.00344696	0.0754194	n.s.
Prim1	0.0477586	0.178203	0.672923	0.921917	n.s.
Prkcd	-0.301305	6.02387	0.0141136	0.141	n.s.
Psmb10	-0.124113	0.284539	0.593741	0.897172	n.s.
Psmb11	126.772	1.31347e-06	0.999086	1	n.s.
Psmb5	0.0458071	0.181532	0.67006	0.921917	n.s.
Psmb7	-0.0366731	0.108953	0.74134	0.965507	n.s.
Psmb9	-0.525009	4.04867	0.0442062	0.237066	n.s.
Psmc2	-0.048043	0.179483	0.671818	0.921917	n.s.
Psmd7	-0.243895	4.70582	0.0300607	0.202071	n.s.
Ptafr	-0.32426	0.977437	0.322832	0.714937	n.s.
Ptger4	0.59913	3.84877	0.0497823	0.254495	n.s.
Ptgs2	0.628085	2.79911	0.0943164	0.365894	n.s.
Ptk2	-0.197933	2.87411	0.0900145	0.36267	n.s.
Ptpn2	-0.214241	2.23042	0.135317	0.456221	n.s.
Ptpn22	-0.398185	3.02775	0.0818515	0.341244	n.s.
Ptpn6	-0.334671	1.96329	0.161162	0.499362	n.s.
Ptprc	-0.658421	6.83731	0.0089273	0.130408	n.s.
Rae1	0.0507794	0.200178	0.654577	0.921547	n.s.
Rag1	20.7598	7.27576e-06	0.997848	1	n.s.
Rag2	13.3643	0	1	1	n.s.
Rela	0.117316	1.02336	0.311723	0.703261	n.s.
Relb	-0.0799976	0.397659	0.528301	0.840059	n.s.
Rorc	0.28194	0.470742	0.492646	0.815711	n.s.
Runx1	-0.169997	2.21082	0.137046	0.456221	n.s.
Runx3	-0.819344	1.79812	0.17994	0.529177	n.s.
S100a8	-1.20964	5.53453	0.0186447	0.154525	n.s.
S100a9	-1.00189	4.26675	0.0388652	0.227834	n.s.
Sele	-50.3016	0.153549	0.695166	0.93429	n.s.
Sell	-0.437415	1.14292	0.285037	0.666304	n.s.
Selplg	50.4292	4.30505e-07	0.999476	1	n.s.
Serping1	-0.543469	4.19957	0.0404342	0.227834	n.s.
Sh2d1a	-18.9226	1.304	0.253483	0.624773	n.s.
Sigirr	-0.0402357	0.0860682	0.769236	0.976553	n.s.
Ski	-0.251225	3.66631	0.0555228	0.273612	n.s.
Slamf1	32.2108	0.00441097	0.947047	1	n.s.
Slamf7	-0.15441	0.257659	0.611733	0.905115	n.s.
Smad3	0.00444216	0.020173	0.887055	1	n.s.
Smad5	0.0274507	0.0605024	0.805704	1	n.s.
Socs1	-0.532444	3.73668	0.0532301	0.267127	n.s.
Socs3	-0.307004	1.69201	0.193336	0.54436	n.s.
Spn	-0.128708	0.162323	0.687026	0.932515	n.s.
Src	-0.0336964	0.0952106	0.757655	0.971129	n.s.
Stat1	-0.550994	5.69351	0.0170277	0.144665	n.s.
Stat2	-0.842337	4.24095	0.0394601	0.227834	n.s.
Stat3	-0.094246	0.715823	0.397518	0.765224	n.s.
Stat4	-1.51334	3.49178	0.0616741	0.278808	n.s.
Stat5a	0.0335899	0.0241026	0.876624	1	n.s.
Stat5b	-0.0539814	0.181273	0.670282	0.921917	n.s.
Stat6	-0.0775651	0.422693	0.515596	0.830747	n.s.
Syk	-0.274229	1.48366	0.223203	0.578636	n.s.
Tagap	-0.357579	0.574508	0.448473	0.808051	n.s.
Tal1	0.908287	1.02043	0.312417	0.703261	n.s.
Tap1	-0.319565	1.49355	0.221666	0.577387	n.s.
Tapbp	-0.418322	6.93853	0.00843582	0.128178	n.s.
Tbk1	-0.0661622	0.236621	0.626658	0.914084	n.s.
Tbx21	45.8024	0	1	1	n.s.
Tcf4	-0.124224	1.11593	0.290796	0.676875	n.s.
Tcf7	0.136422	0.693935	0.404829	0.768895	n.s.
Tfrc	0.758657	7.91222	0.0049102	0.0908329	n.s.
Tgfb1	-0.194406	3.01536	0.0824794	0.341244	n.s.
Tgfb2	-1.57892	6.35111	0.0117308	0.137059	n.s.
Tgfb3	-0.0656354	0.121725	0.727171	0.958114	n.s.
Tgfbi	-0.419802	4.6132	0.0317267	0.209091	n.s.
Tgfbr1	-0.0367747	0.0920344	0.761607	0.973312	n.s.
Tgfbr2	-0.277597	1.84099	0.174835	0.525466	n.s.
Thy1	-0.568334	8.81947	0.00298034	0.0749407	n.s.
Tigit	0.28139	0.758855	0.383687	0.758765	n.s.
Tirap	-0.124285	0.609043	0.435148	0.798745	n.s.
Tlr1	-0.536372	1.27004	0.25976	0.632046	n.s.
Tlr2	-0.253981	0.579152	0.446645	0.808051	n.s.
Tlr3	-0.176414	0.378726	0.538286	0.850989	n.s.
Tlr4	0.00403825	0.0174967	0.894767	1	n.s.
Tlr5	-6.1138	0.399328	0.527436	0.840059	n.s.
Tlr8	-0.769398	6.31736	0.0119562	0.137059	n.s.
Tlr9	-1.58484	5.39071	0.0202443	0.158194	n.s.
Tmem173	-0.291725	2.47096	0.115967	0.412156	n.s.
Tnf	-12.6104	13.4749	0.000241772	0.0264499	0.0264499
Tnfaip3	-0.132833	0.628793	0.427799	0.798177	n.s.
Tnfaip6	0.013747	0.0845338	0.771245	0.976553	n.s.
Tnfrsf11a	0.391083	1.91058	0.166899	0.512885	n.s.
Tnfrsf13b	-1.24584	1.45827	0.227206	0.580755	n.s.
Tnfrsf13c	-282.391	5.98875e-07	0.999383	1	n.s.
Tnfrsf14	-0.782305	6.16917	0.0129996	0.139477	n.s.
Tnfrsf17	-9.27908	6.4251e-06	0.997978	1	n.s.
Tnfrsf1b	-0.18807	1.25287	0.263005	0.636201	n.s.
Tnfrsf4	0.750803	1.73962	0.187187	0.536079	n.s.
Tnfrsf8	2.47241	0.155442	0.693388	0.934195	n.s.
Tnfrsf9	-0.294166	0.789819	0.374155	0.758765	n.s.
Tnfsf10	-0.224235	0.407957	0.523008	0.836507	n.s.
Tnfsf11	-1.76437	11.7829	0.000597759	0.0403347	n.s.
Tnfsf12	-0.221497	1.76974	0.183415	0.534532	n.s.
Tnfsf13b	-0.63377	0.159744	0.689392	0.932821	n.s.
Tnfsf14	-1.10034	1.51117	0.218961	0.573069	n.s.
Tnfsf15	21.6106	0	1	1	n.s.
Tnfsf18	-207.507	0.00906106	0.924164	1	n.s.
Tnfsf8	-4.07079	1.20605e-05	0.997229	1	n.s.
Tollip	0.0191592	0.0381305	0.845181	1	n.s.
Traf1	-0.554463	5.1199	0.023653	0.173179	n.s.
Traf2	0.253695	2.20661	0.13742	0.456221	n.s.
Traf3	-0.17582	1.28746	0.256517	0.629214	n.s.
Traf4	-0.00965717	0.0123687	0.911446	1	n.s.
Traf5	-0.316949	0.827818	0.362904	0.755071	n.s.
Traf6	-0.144896	0.61476	0.433001	0.798745	n.s.
Trem1	-1.15734	7.09816	0.00771631	0.123397	n.s.
Trem2	-0.0810309	0.075464	0.783541	0.987458	n.s.
Trp53	-0.0986734	0.672133	0.412309	0.7777	n.s.
Tslp	29.8063	0.554665	0.456418	0.808051	n.s.
Tyk2	0.17576	0.536401	0.463928	0.808051	n.s.
Tyrobp	-0.270138	2.64225	0.104056	0.391694	n.s.
Ube2l3	0.0217044	0.0284818	0.865981	1	n.s.
Vcam1	-0.055973	0.0906542	0.763347	0.973312	n.s.
Vtn	-6.23914	1.45052	0.228445	0.581206	n.s.
Xbp1	-0.0298892	0.0742316	0.785272	0.987458	n.s.
Xcl1	-0.177043	0.284541	0.59374	0.897172	n.s.
Xcr1	19.3142	4.16442	0.0412816	0.227834	n.s.
Zap70	-12.0027	6.27032	0.0122777	0.137059	n.s.
Zbtb7b	-0.0423595	0.106994	0.743593	0.966141	n.s.
Zeb1	-0.376926	8.83041	0.00296251	0.0749407	n.s.

## Sheet: T2_mv_vs_combi
	logFC	lr	pvalue	qvalue	Significant
Abcb10	-0.0530461	0.098905	0.753148	1	n.s.
Abcb1a	0.282916	3.6159	0.0572299	0.504915	n.s.
Abcf1	-0.219419	3.07395	0.079556	0.565158	n.s.
Abl1	-0.00975441	0.0239732	0.876953	1	n.s.
Adal	0.0101464	0.00124933	0.971804	1	n.s.
Ahr	0.0960836	0.479152	0.488807	0.962024	n.s.
Aicda	-155.981	0	1	1	n.s.
Aire	-25.5309	2.6201e-07	0.999592	1	n.s.
App	0.0611446	0.327056	0.567398	0.981598	n.s.
Arhgdib	-0.0329687	0.0412999	0.83896	1	n.s.
Atg16l1	-0.0151363	0.0148519	0.903003	1	n.s.
Atm	0.673646	2.50205	0.113698	0.672605	n.s.
B2m	0.175174	0.929193	0.335073	0.924246	n.s.
Batf	-0.134128	0.219091	0.639733	1	n.s.
Batf3	-0.56181	0.475023	0.490685	0.962024	n.s.
Bax	0.0507625	0.209215	0.647383	1	n.s.
Bcap31	-0.0617254	0.33324	0.563758	0.981598	n.s.
Bcl2	0.134983	0.536162	0.464028	0.954886	n.s.
Bcl3	0.0297639	0.0245491	0.875496	1	n.s.
Bcl6	0.247237	1.45007	0.228517	0.843005	n.s.
Bid	-0.000813052	0.0790302	0.778616	1	n.s.
Blnk	-0.39304	0.441836	0.506238	0.970593	n.s.
Bst1	0.257258	0.783203	0.376163	0.952103	n.s.
Bst2	-0.0329864	0.0272424	0.868903	1	n.s.
Btk	0.293057	1.06964	0.301027	0.904736	n.s.
Btla	0.211794	0.259061	0.610766	1	n.s.
Btnl1	-63.4368	0	1	1	n.s.
Btnl2	54.2684	0	1	1	n.s.
C1qa	-0.259807	1.38758	0.238814	0.848255	n.s.
C1qb	-0.192125	0.676147	0.410917	0.952103	n.s.
C1qbp	-0.0912834	0.688052	0.406828	0.952103	n.s.
C1ra	0.197744	0.4598	0.497718	0.965431	n.s.
C1s	0.30862	0.983837	0.321253	0.919967	n.s.
C2	0.770528	4.46143	0.0346685	0.430993	n.s.
C3	-0.163256	0.223093	0.636694	1	n.s.
C4a	0.267251	0.374574	0.540522	0.981598	n.s.
C4bp	-2.3839	2.04393	0.152814	0.78822	n.s.
C6	-3.4922	6.49014	0.0108474	0.256942	n.s.
C7	175.014	7.05203e-07	0.99933	1	n.s.
C8a	139.932	2.44201e-07	0.999606	1	n.s.
C8b	8.2942	0.022794	0.879994	1	n.s.
C8g	-7.89014	0.000165237	0.989744	1	n.s.
C9	235.281	0	1	1	n.s.
Camp	141.402	6.35531e-07	0.999364	1	n.s.
Card9	0.568026	2.05463	0.151744	0.78822	n.s.
Casp1	-0.183867	0.561483	0.453664	0.954886	n.s.
Casp2	-0.0103734	0	1	1	n.s.
Casp3	-0.132671	1.65898	0.19774	0.824293	n.s.
Casp8	-0.00743912	0.00286196	0.957336	1	n.s.
Ccbp2	-10.0147	0.407734	0.523122	0.981598	n.s.
Ccl11	0.0159417	0.00202567	0.964101	1	n.s.
Ccl12	-0.255514	0.637427	0.424644	0.952103	n.s.
Ccl19	7.57945	3.09126	0.078714	0.565158	n.s.
Ccl2	0.00765576	0.000813035	0.977252	1	n.s.
Ccl20	-0.321919	0.443224	0.505571	0.970593	n.s.
Ccl22	-0.326081	0.640121	0.423667	0.952103	n.s.
Ccl24	-0.878042	2.11296	0.146056	0.78822	n.s.
Ccl25	-0.0477652	0.5027	0.478316	0.954886	n.s.
Ccl26	-56.8198	0	1	1	n.s.
Ccl3	0.430739	0.973628	0.323777	0.919967	n.s.
Ccl4	0.585474	0.613676	0.433407	0.952103	n.s.
Ccl5	0.201581	0.313405	0.575598	0.981598	n.s.
Ccl6	-0.00374726	0.000814882	0.977227	1	n.s.
Ccl7	0.0145523	0.0014669	0.969448	1	n.s.
Ccl8	-0.676067	2.72199	0.0989747	0.633105	n.s.
Ccl9	-0.0641013	0.0438297	0.834171	1	n.s.
Ccr10	0.0880582	0.101951	0.749501	1	n.s.
Ccr2	-0.0570436	0.0230678	0.879281	1	n.s.
Ccr3	-1.52247	3.01149	0.0826762	0.576462	n.s.
Ccr4	-52.1818	0	1	1	n.s.
Ccr5	0.0359783	0.0998024	0.752067	1	n.s.
Ccr6	119.314	2.26209e-07	0.999621	1	n.s.
Ccr7	0.130823	0.083631	0.772436	1	n.s.
Ccr8	-710.817	7.38945e-07	0.999314	1	n.s.
Ccr9	122.264	2.68274	0.101441	0.633105	n.s.
Ccrl1	9.6415	0.145312	0.703056	1	n.s.
Ccrl2	3.39366	3.92772	0.0474964	0.472373	n.s.
Cd109	1.08991	3.38208	0.0659088	0.538092	n.s.
Cd14	0.0845997	0.278229	0.597864	0.994018	n.s.
Cd160	72.6245	2.72039e-06	0.998684	1	n.s.
Cd163	-0.496715	0.791539	0.373635	0.952103	n.s.
Cd164	0.0347783	0.0864287	0.768767	1	n.s.
Cd19	-3.27272	1.62991e-05	0.996779	1	n.s.
Cd1d1	0.119333	0.182526	0.669211	1	n.s.
Cd2	0.313689	1.59128	0.207143	0.824293	n.s.
Cd209g	0.803384	0.995481	0.318406	0.919967	n.s.
Cd22	0.542847	1.44333	0.229602	0.843005	n.s.
Cd226	0.145984	0.122576	0.726257	1	n.s.
Cd244	0.436146	1.0719	0.300516	0.904736	n.s.
Cd247	-0.163825	0.235757	0.627288	1	n.s.
Cd24a	0.13833	1.84747	0.174078	0.808178	n.s.
Cd27	18.9112	0.335145	0.562645	0.981598	n.s.
Cd274	0.369316	1.33185	0.248477	0.871197	n.s.
Cd28	-6.77836	0.15498	0.693821	1	n.s.
Cd34	0.0845525	0.0825706	0.773844	1	n.s.
Cd36	0.961755	2.98656	0.0839581	0.576462	n.s.
Cd3d	-0.00407238	0	1	1	n.s.
Cd3e	0.194133	0.697219	0.40372	0.952103	n.s.
Cd3eap	0.036058	0.0295825	0.863441	1	n.s.
Cd4	-0.364161	0.554746	0.456385	0.954886	n.s.
Cd40	-0.144798	0.138992	0.709285	1	n.s.
Cd40lg	-14.4863	0.312982	0.575856	0.981598	n.s.
Cd44	0.095409	0.578222	0.44701	0.954886	n.s.
Cd46	7.54118	0	1	1	n.s.
Cd48	0.210621	0.898712	0.343127	0.928716	n.s.
Cd5	-13.1087	0.806848	0.369054	0.952103	n.s.
Cd53	0.21952	0.663538	0.415314	0.952103	n.s.
Cd55	-0.607516	1.18292	0.276762	0.876042	n.s.
Cd59b	-81.9258	4.43198e-08	0.999832	1	n.s.
Cd6	20.6794	1.42107	0.233228	0.844871	n.s.
Cd69	2.74684	0.0215678	0.883243	1	n.s.
Cd7	0.0888277	0.0723544	0.787939	1	n.s.
Cd74	-0.247173	0.725541	0.394332	0.952103	n.s.
Cd79a	165.262	1.52011e-06	0.999016	1	n.s.
Cd79b	4.39277	7.67369	0.00560318	0.161312	n.s.
Cd80	0.91591	4.60491	0.0318806	0.415206	n.s.
Cd81	-0.0392048	0.111253	0.738722	1	n.s.
Cd82	-0.140743	1.43364	0.231171	0.843005	n.s.
Cd83	-0.334281	0.526854	0.467933	0.954886	n.s.
Cd86	0.139656	0.366639	0.544842	0.981598	n.s.
Cd8a	0.115476	0.298902	0.584571	0.981598	n.s.
Cd8b1	16.6475	2.37963	0.122927	0.707799	n.s.
Cd9	-0.137705	1.53788	0.214934	0.827792	n.s.
Cd96	5.07413	3.11448e-06	0.998592	1	n.s.
Cd97	0.0792629	0.516024	0.472543	0.954886	n.s.
Cd99	0.198853	1.98728	0.158626	0.78822	n.s.
Cdh5	0.8278	13.3828	0.000253947	0.0231515	n.s.
Cdkn1a	0.369976	1.7058	0.191531	0.824293	n.s.
Ceacam1	-0.767235	2.06203	0.151008	0.78822	n.s.
Cebpb	0.164076	0.917357	0.33817	0.924246	n.s.
Cfb	0.0375074	0.0364271	0.848636	1	n.s.
Cfd	2.14462	3.97032	0.0463091	0.469598	n.s.
Cfh	0.0482635	0.047182	0.828041	1	n.s.
Cfi	-0.656468	2.13123	0.144325	0.78822	n.s.
Cfp	-0.0493439	0.0393012	0.842853	1	n.s.
Chuk	-0.0254566	0.0468549	0.828629	1	n.s.
Ciita	-0.0392955	0.0113354	0.915211	1	n.s.
Cish	-0.948551	7.45652	0.00632071	0.164688	n.s.
Clec4a4	252.267	0	1	1	n.s.
Clec4e	1.37822	8.91001	0.00283611	0.129279	n.s.
Clec5a	0.601838	2.62964	0.104885	0.63747	n.s.
Clu	-0.145999	0.646838	0.421246	0.952103	n.s.
Cmklr1	0.0836764	0.168408	0.68153	1	n.s.
Cr2	2.0615	0.672317	0.412245	0.952103	n.s.
Cradd	0.00251028	0.00115431	0.972897	1	n.s.
Crlf2	-0.0211107	0.0177962	0.893875	1	n.s.
Csf1	0.114856	0.549138	0.45867	0.954886	n.s.
Csf1r	0.153624	0.56258	0.453223	0.954886	n.s.
Csf2	0.4399	1.40146	0.236478	0.846606	n.s.
Csf2rb	0.505878	3.08303	0.0791128	0.565158	n.s.
Csf3r	1.06771	4.81213	0.0282602	0.388841	n.s.
Ctla4	1.25381	48.5736	3.18123e-12	8.70067e-10	n.s.
Ctnnb1	0.117314	1.11627	0.290722	0.898447	n.s.
Ctsc	0.0718995	0.150387	0.698166	1	n.s.
Ctsg	-7.8151	0	1	1	n.s.
Ctss	-0.10264	0.312422	0.576198	0.981598	n.s.
Cul9	11.6611	0.705687	0.400879	0.952103	n.s.
Cx3cl1	-0.149757	0.615672	0.43266	0.952103	n.s.
Cx3cr1	-0.0845086	0.0739693	0.785643	1	n.s.
Cxcl1	0.053667	0.51094	0.474732	0.954886	n.s.
Cxcl10	-0.192186	0.286815	0.592269	0.990737	n.s.
Cxcl11	-0.000417485	0.00034247	0.985235	1	n.s.
Cxcl12	0.302553	0.632651	0.426384	0.952103	n.s.
Cxcl13	3.36192	42.7711	6.15341e-11	1.12197e-08	1.12197e-08
Cxcl15	0.833835	1.63964	0.200375	0.824293	n.s.
Cxcl3	0.833345	1.91264	0.16667	0.8068	n.s.
Cxcl9	-0.030233	0.00658501	0.935324	1	n.s.
Cxcr1	-29.9523	0.929119	0.335092	0.924246	n.s.
Cxcr2	3.10088	1.88522	0.169742	0.807382	n.s.
Cxcr3	0.96017	2.4388	0.118367	0.688796	n.s.
Cxcr4	0.213926	1.11798	0.290353	0.898447	n.s.
Cxcr5	-95.7247	0	1	1	n.s.
Cxcr6	0.476029	2.6856	0.101259	0.633105	n.s.
Cybb	0.130845	0.425831	0.514042	0.972944	n.s.
Ddx58	0.0264791	0.0240372	0.87679	1	n.s.
Defb1	19.5515	2.23394	0.135009	0.76134	n.s.
Defb14	40.0096	0.306924	0.579574	0.981598	n.s.
Dpp4	-2.31567	0.512577	0.474025	0.954886	n.s.
Ebi3	0.0873192	0.121613	0.727291	1	n.s.
Emr1	-0.0733885	0.0591769	0.807802	1	n.s.
Entpd1	0.147588	0.741451	0.389197	0.952103	n.s.
Eomes	0.0367389	0.00396918	0.949765	1	n.s.
Ets1	0.362504	11.0843	0.000870623	0.068033	n.s.
Fadd	-0.115601	0.160198	0.688974	1	n.s.
Fas	0.333426	1.24724	0.26408	0.871197	n.s.
Fasl	-0.0653826	0.184492	0.667541	1	n.s.
Fcamr	24.8843	2.55738	0.10978	0.659888	n.s.
Fcer1a	0.264661	0.368555	0.543793	0.981598	n.s.
Fcer1g	0.143123	0.540245	0.462331	0.954886	n.s.
Fcgr1	0.0121418	0.00189706	0.965259	1	n.s.
Fcgr2b	0.0260633	0.0334957	0.854784	1	n.s.
Fcgr3	-0.0891186	0.21641	0.641789	1	n.s.
Fcgr4	-0.119413	0.310738	0.577228	0.981598	n.s.
Fcgrt	-0.21206	0.393642	0.530391	0.981598	n.s.
Fkbp5	0.2273	0.593403	0.441106	0.954886	n.s.
Fn1	0.448063	5.49678	0.0190515	0.336168	n.s.
Folr4	2251.82	0.822097	0.364568	0.952103	n.s.
Foxp3	15.9939	0.588874	0.442855	0.954886	n.s.
Frmpd4	-41.1672	0	1	1	n.s.
Fyn	-0.0109214	0.00821759	0.92777	1	n.s.
Gata3	-0.0796628	0.0481811	0.826259	1	n.s.
Gfi1	70.0352	9.44289e-07	0.999225	1	n.s.
Gm10499	-0.0132812	0.00650682	0.935708	1	n.s.
Gp1bb	-7.91732	0	1	1	n.s.
Gpi1	0.695804	5.37966	0.0203729	0.348249	n.s.
Gpr183	-0.678404	0.367798	0.544207	0.981598	n.s.
Gpr44	-222.712	1.42303e-06	0.999048	1	n.s.
Gzma	0.0437599	0.0126658	0.910393	1	n.s.
Gzmb	0.195724	0.736059	0.390926	0.952103	n.s.
H2-Aa	-0.201561	0.487146	0.485203	0.962024	n.s.
H2-Ab1	-0.286933	1.04472	0.306726	0.916824	n.s.
H2-DMa	-0.311061	1.55354	0.212613	0.824869	n.s.
H2-DMb2	-0.131767	0.132144	0.716219	1	n.s.
H2-Ea-ps	-276.01	4.56479e-07	0.999461	1	n.s.
H2-Eb1	-0.290193	0.89045	0.345355	0.928716	n.s.
H2-K1	0.00275387	0	1	1	n.s.
H2-Ob	0.680021	0.467254	0.494253	0.962122	n.s.
H2-Q10	2.54917	1.82177	0.177103	0.808178	n.s.
H60a	64.1934	0	1	1	n.s.
Hamp	-6.65896	5.75042e-05	0.99395	1	n.s.
Hc	19.9701	0.0192746	0.889582	1	n.s.
Hcst	-9.36806	0.154343	0.694419	1	n.s.
Hfe	-0.233623	0.925755	0.335968	0.924246	n.s.
Hif1a	0.237341	3.63446	0.0565949	0.504915	n.s.
Hlx	0.201628	1.0061	0.31584	0.919967	n.s.
Icam1	-0.289978	4.21879	0.0399787	0.45559	n.s.
Icam2	0.474964	4.28177	0.0385233	0.454742	n.s.
Icam4	-0.709761	0.914071	0.339037	0.924246	n.s.
Icam5	14.3948	0	1	1	n.s.
Icos	0.67979	3.63359	0.0566245	0.504915	n.s.
Icosl	-0.373675	1.30811	0.252737	0.871197	n.s.
Ifi204	0.0587974	0.0861588	0.769118	1	n.s.
Ifi35	-0.108848	0.541533	0.461798	0.954886	n.s.
Ifih1	0.206264	1.27403	0.259013	0.871197	n.s.
Ifit2	0.440943	1.51802	0.21792	0.827792	n.s.
Ifitm1	-0.0265267	0.0085197	0.926458	1	n.s.
Ifna1	-106.795	1.0752e-06	0.999173	1	n.s.
Ifna2	5.31133	2.64527e-06	0.998702	1	n.s.
Ifnar1	0.120297	1.1643	0.280576	0.882041	n.s.
Ifnar2	0.0398121	0.108915	0.741383	1	n.s.
Ifnb1	-30.9771	3.13835e-07	0.999553	1	n.s.
Ifng	-20.7481	0.133639	0.714688	1	n.s.
Ifngr1	0.0238604	0.0490226	0.824773	1	n.s.
Ifngr2	-0.15203	1.76977	0.18341	0.82234	n.s.
Igf2r	0.473557	9.64379	0.00189993	0.112426	n.s.
Ikbkap	0.100061	0.384485	0.535212	0.981598	n.s.
Ikbkb	-0.0198571	0.0822116	0.774322	1	n.s.
Ikbke	0.281869	1.36907	0.241971	0.853924	n.s.
Ikbkg	0.183356	1.55345	0.212626	0.824869	n.s.
Ikzf1	0.366433	0.206129	0.649818	1	n.s.
Ikzf2	0.586181	6.78129	0.00921182	0.229039	n.s.
Ikzf3	-0.798372	0.327313	0.567246	0.981598	n.s.
Ikzf4	0.139485	0.50903	0.475559	0.954886	n.s.
Il10	-28.4879	1.24015e-07	0.999719	1	n.s.
Il10ra	-0.0595774	0.0597685	0.806862	1	n.s.
Il10rb	-0.0565181	0.169305	0.680731	1	n.s.
Il11ra1	0.105519	0.329432	0.565994	0.981598	n.s.
Il12a	-2.24926	0.0109258	0.916751	1	n.s.
Il12b	-1.9175	0.600813	0.438268	0.954886	n.s.
Il12rb1	0.353722	0.384612	0.535145	0.981598	n.s.
Il12rb2	22.3694	0.247693	0.618704	1	n.s.
Il13	-13.6877	0.951668	0.329295	0.924246	n.s.
Il13ra1	0.158839	1.72191	0.189447	0.824293	n.s.
Il15	0.653701	1.83474	0.175569	0.808178	n.s.
Il15ra	0.334065	0.485539	0.485924	0.962024	n.s.
Il16	1.45034	4.97117	0.0257732	0.381025	n.s.
Il17a	-212.195	1.30916e-06	0.999087	1	n.s.
Il17b	-25.0306	0.0993036	0.752667	1	n.s.
Il17f	-0.672806	1.43385	0.231138	0.843005	n.s.
Il17ra	0.0753801	0.154392	0.694373	1	n.s.
Il17rb	22.2974	0	1	1	n.s.
Il17re	0.0537451	1.96744	0.16072	0.78822	n.s.
Il18	0.311151	2.49298	0.114355	0.672605	n.s.
Il18r1	-0.3912	2.23702	0.13474	0.76134	n.s.
Il18rap	0.0909136	0.229509	0.631888	1	n.s.
Il19	168.285	0.311547	0.576732	0.981598	n.s.
Il1a	0.285106	0.796738	0.37207	0.952103	n.s.
Il1b	0.525597	1.75514	0.185232	0.823754	n.s.
Il1r1	0.234848	3.13055	0.0768377	0.565158	n.s.
Il1r2	0.707173	8.56499	0.00342689	0.144193	n.s.
Il1rap	0.127848	0.133237	0.715099	1	n.s.
Il1rl1	0.237414	0.232216	0.629886	1	n.s.
Il1rl2	0.269883	0.626953	0.428475	0.952103	n.s.
Il1rn	0.192587	0.921643	0.337044	0.924246	n.s.
Il2	-131.224	0	1	1	n.s.
Il20	46.4219	0	1	1	n.s.
Il21	0.269763	0.804832	0.369653	0.952103	n.s.
Il21r	0.397607	7.85962	0.00505511	0.155238	n.s.
Il22	-44.2899	9.58335e-07	0.999219	1	n.s.
Il22ra2	-107.048	0.00161844	0.96791	1	n.s.
Il23a	73.6068	0.0256722	0.872704	1	n.s.
Il23r	-59.3049	3.02642e-07	0.999561	1	n.s.
Il25	-95.5117	2.56993e-07	0.999596	1	n.s.
Il27	12.813	0.435607	0.509251	0.970593	n.s.
Il27ra	-0.107458	0.166847	0.68293	1	n.s.
Il28a	735.849	6.34332e-07	0.999365	1	n.s.
Il2ra	0.114662	3.22993	0.0723038	0.565002	n.s.
Il2rb	0.132441	0.468771	0.493553	0.962122	n.s.
Il2rg	0.0598383	0.0752228	0.783879	1	n.s.
Il3	2.90727	0	1	1	n.s.
Il33	-0.36946	2.00851	0.156419	0.78822	n.s.
Il4	-7.52285	0.617674	0.431913	0.952103	n.s.
Il4ra	0.0400321	0.0975486	0.754792	1	n.s.
Il5	161.927	0	1	1	n.s.
Il6	63.032	6.33206	0.0118575	0.259442	n.s.
Il6ra	0.223205	1.02624	0.311044	0.919967	n.s.
Il6st	0.216982	1.45758	0.227315	0.843005	n.s.
Il7	0.0708335	0.126769	0.721806	1	n.s.
Il7r	0.414311	1.67452	0.195654	0.824293	n.s.
Il9	507.427	5.73265e-07	0.999396	1	n.s.
Ilf3	0.0305036	0	1	1	n.s.
Irak1	-0.0525608	0.188443	0.664215	1	n.s.
Irak2	0.268606	3.20293	0.0735064	0.565158	n.s.
Irak3	0.122101	0.40583	0.524094	0.981598	n.s.
Irak4	-0.107089	0.793313	0.3731	0.952103	n.s.
Irf1	-0.104379	0.386128	0.534342	0.981598	n.s.
Irf3	14.5333	0.128701	0.719783	1	n.s.
Irf4	-19.9362	0.541778	0.461697	0.954886	n.s.
Irf5	-0.0323074	0.0871095	0.767885	1	n.s.
Irf7	0.12514	0.0964794	0.756096	1	n.s.
Irf8	0.0595091	0.0987824	0.753296	1	n.s.
Irgm1	0.158286	0.503509	0.477962	0.954886	n.s.
Itga2b	-56.2277	0	1	1	n.s.
Itga4	0.0186281	0.0136662	0.906937	1	n.s.
Itga5	0.863537	15.4986	8.25658e-05	0.0112909	n.s.
Itga6	-0.00623633	0.0336653	0.854421	1	n.s.
Itgal	-0.0150793	0.00932716	0.923062	1	n.s.
Itgam	0.368538	2.05043	0.152163	0.78822	n.s.
Itgax	0.109862	0.318331	0.572612	0.981598	n.s.
Itgb1	0.204177	3.25928	0.0710202	0.563016	n.s.
Itgb2	0.0727022	0.146695	0.701714	1	n.s.
Itln1	-250.824	1.83243e-07	0.999658	1	n.s.
Jak1	0.220791	3.8885	0.0486178	0.474892	n.s.
Jak2	0.101399	0.693102	0.405111	0.952103	n.s.
Jak3	0.332531	5.7058	0.016909	0.318938	n.s.
Kir3dl1	431.378	0	1	1	n.s.
Kir3dl2	-46.6812	0.0130166	0.909166	1	n.s.
Kit	259.609	0.982789	0.321511	0.919967	n.s.
Klra1	-268.516	1.13074e-06	0.999152	1	n.s.
Klra21	-247.415	9.99021e-07	0.999203	1	n.s.
Klra4	0.725389	6.42168	0.0112735	0.256942	n.s.
Klra5	0.647665	3.09988	0.0782982	0.565158	n.s.
Klra6	22.6077	1.00011	0.317283	0.919967	n.s.
Klra7	13.5126	0.805187	0.369547	0.952103	n.s.
Klra8	5.73685	1.98178	0.159203	0.78822	n.s.
Klrb1	13.0134	0	1	1	n.s.
Klrc1	0.158342	0.642168	0.422927	0.952103	n.s.
Klrc2	0.30469	0.363616	0.546505	0.981598	n.s.
Klrc3	65.4245	3.23322e-06	0.998565	1	n.s.
Klrd1	0.532294	4.55124	0.032895	0.418455	n.s.
Klrk1	0.616205	3.76642	0.0522913	0.488222	n.s.
Lair1	-0.0661889	0.0609669	0.804974	1	n.s.
Lck	-0.163541	0.430717	0.511638	0.971756	n.s.
Lcp2	-0.140267	0.19861	0.655845	1	n.s.
Lef1	-2.44631	0.298619	0.584749	0.981598	n.s.
Lif	0.299188	1.52077	0.217503	0.827792	n.s.
Lilra5	0.181328	0.365126	0.545673	0.981598	n.s.
Lilra6	4.05131	0.0901069	0.764041	1	n.s.
Lilrb3	0.104222	0.105308	0.74555	1	n.s.
Lilrb4	0.589094	7.84067	0.00510838	0.155238	n.s.
Litaf	-0.0705445	0.435999	0.50906	0.970593	n.s.
Lta	1.09431	0.507785	0.476099	0.954886	n.s.
Ltb	-0.0215279	0.00675879	0.934478	1	n.s.
Ltb4r1	-0.93057	1.09057	0.296345	0.904736	n.s.
Ltb4r2	-7.94919	0.00837676	0.927076	1	n.s.
Ltbr	0.0484154	0.201	0.653915	1	n.s.
Ltf	5.44722	0	1	1	n.s.
Ly86	-0.367573	1.6074	0.204858	0.824293	n.s.
Ly96	0.226716	1.96942	0.16051	0.78822	n.s.
Maf	1.09395	8.10091	0.0044243	0.155238	n.s.
Map4k1	-1.15096	2.65832	0.10301	0.633105	n.s.
Map4k2	0.0330755	0.0125046	0.910963	1	n.s.
Map4k4	0.183993	2.8944	0.0888877	0.585802	n.s.
Mapk1	-0.0208149	0.0343095	0.85305	1	n.s.
Mapk11	0.0834596	3.44077	0.063606	0.532567	n.s.
Mapk14	-0.033283	0.0872257	0.767734	1	n.s.
Mapkapk2	0.0719542	0.435846	0.509134	0.970593	n.s.
Marco	-16.2835	0.000120403	0.991245	1	n.s.
Masp1	15.4501	5.58771	0.0180869	0.329785	n.s.
Masp2	269.971	6.14854e-07	0.999374	1	n.s.
Mbl2	582.142	1.1939e-06	0.999128	1	n.s.
Mbp	15.237	1.69073	0.193505	0.824293	n.s.
Mif	0.0340084	0.0966834	0.755847	1	n.s.
Mme	-0.383627	0.688045	0.40683	0.952103	n.s.
Mr1	0.266025	1.27364	0.259085	0.871197	n.s.
Ms4a1	1.38277	1.19277	0.274771	0.876042	n.s.
Msr1	0.459765	7.45599	0.00632257	0.164688	n.s.
Muc1	-0.0673298	0.0741893	0.785332	1	n.s.
Mx1	0.659166	1.82014	0.177297	0.808178	n.s.
Myd88	-0.144261	0.798231	0.371623	0.952103	n.s.
Ncam1	0.203208	3.52615	0.0604079	0.516298	n.s.
Ncf4	0.208472	0.792234	0.373425	0.952103	n.s.
Nfatc1	0.22016	1.08122	0.298424	0.904736	n.s.
Nfatc2	0.632879	1.30273	0.253716	0.871197	n.s.
Nfatc3	0.0422615	0.0664674	0.796551	1	n.s.
Nfil3	-0.0120014	0.0140009	0.90581	1	n.s.
Nfkb1	-0.0830304	0.601203	0.43812	0.954886	n.s.
Nfkb2	0.142872	1.62333	0.202629	0.824293	n.s.
Nfkbia	-0.0307655	0.0288484	0.86513	1	n.s.
Nfkbiz	-0.0222516	0.0384725	0.844497	1	n.s.
Nod2	0.604237	0.631682	0.426739	0.952103	n.s.
Nos2	0.375554	1.21845	0.269664	0.871197	n.s.
Notch1	0.351052	4.15955	0.0414005	0.462164	n.s.
Notch2	0.314227	7.88787	0.00497674	0.155238	n.s.
Nox1	-169.329	4.45816e-07	0.999467	1	n.s.
Nox3	-88.7069	0	1	1	n.s.
Nox4	1.7353	5.25902	0.0218334	0.35126	n.s.
Npc1	0.306257	4.04856	0.044209	0.469598	n.s.
Nt5e	0.0765659	0.24423	0.621168	1	n.s.
Pax5	115.744	6.39095e-06	0.997983	1	n.s.
Pdcd1	-0.0539267	0.173538	0.676987	1	n.s.
Pdcd1lg2	-0.326944	0.478096	0.489286	0.962024	n.s.
Pdcd2	-0.0609297	0.175423	0.675337	1	n.s.
Pdgfb	0.177985	2.68456	0.101325	0.633105	n.s.
Pdgfrb	0.779486	2.97982	0.0843089	0.576462	n.s.
Pecam1	0.402726	5.11697	0.0236929	0.370271	n.s.
Phlpp1	0.206977	2.13211	0.144242	0.78822	n.s.
Phlpp2	0.346731	3.09152	0.0787015	0.565158	n.s.
Pigr	2.3587	58.814	1.73195e-14	9.47376e-12	9.47376e-12
Pla2g2a	36.7585	0	1	1	n.s.
Pla2g2e	-1.65264	0.0011653	0.972768	1	n.s.
Plau	0.239046	1.22243	0.268884	0.871197	n.s.
Plaur	0.150637	1.22335	0.268705	0.871197	n.s.
Pml	0.0868114	0.528909	0.467066	0.954886	n.s.
Pou2f2	1.80553	2.92559	0.0871856	0.581592	n.s.
Pparg	0.0260684	0.0170238	0.89619	1	n.s.
Ppbp	13.6434	10.2608	0.00135887	0.0929129	n.s.
Prdm1	-0.0172091	0.00108289	0.973749	1	n.s.
Prf1	0.38538	0.308555	0.578568	0.981598	n.s.
Prim1	-0.15966	1.96115	0.161391	0.78822	n.s.
Prkcd	0.0289429	0.0602237	0.806143	1	n.s.
Psmb10	-0.198411	0.746163	0.387694	0.952103	n.s.
Psmb11	-18.773	0	1	1	n.s.
Psmb5	-0.152796	2.01875	0.155367	0.78822	n.s.
Psmb7	-0.138359	1.61476	0.203824	0.824293	n.s.
Psmb9	-0.0356428	0.0193065	0.889491	1	n.s.
Psmc2	-0.0893815	0.673763	0.411743	0.952103	n.s.
Psmd7	0.0617394	0.311546	0.576733	0.981598	n.s.
Ptafr	0.354732	1.24689	0.264147	0.871197	n.s.
Ptger4	-0.362038	1.58179	0.208503	0.824293	n.s.
Ptgs2	0.122695	0.103217	0.748002	1	n.s.
Ptk2	0.118621	1.18142	0.277066	0.876042	n.s.
Ptpn2	0.143193	1.22555	0.268274	0.871197	n.s.
Ptpn22	0.423764	3.98884	0.0458025	0.469598	n.s.
Ptpn6	0.0101569	0.00544477	0.941179	1	n.s.
Ptprc	0.484792	3.98498	0.0459076	0.469598	n.s.
Rae1	-0.0926223	0.768622	0.380644	0.952103	n.s.
Rag1	-20.1564	0.991607	0.31935	0.919967	n.s.
Rag2	-3.05046	0	1	1	n.s.
Rela	-0.0570526	0.314894	0.574692	0.981598	n.s.
Relb	-0.0148177	0.025742	0.872532	1	n.s.
Rorc	0.704873	1.25502	0.262597	0.871197	n.s.
Runx1	0.0598666	0.298204	0.585011	0.981598	n.s.
Runx3	1.11514	3.75467	0.0526601	0.488222	n.s.
S100a8	1.15274	5.06819	0.0243689	0.370271	n.s.
S100a9	1.05176	4.75901	0.0291453	0.388841	n.s.
Sele	-0.506831	0.352321	0.552802	0.981598	n.s.
Sell	0.313789	0.666528	0.414265	0.952103	n.s.
Selplg	-43.8001	6.33759e-08	0.999799	1	n.s.
Serping1	0.475646	3.29629	0.0694367	0.558557	n.s.
Sh2d1a	24.7195	2.95647	0.0855346	0.577623	n.s.
Sigirr	-0.068859	0.328076	0.566794	0.981598	n.s.
Ski	0.159295	1.78039	0.182102	0.82234	n.s.
Slamf1	-23.1645	0.0817974	0.774876	1	n.s.
Slamf7	-0.156791	0.200548	0.654279	1	n.s.
Smad3	0.138496	1.66222	0.197304	0.824293	n.s.
Smad5	0.267127	5.78921	0.0161249	0.315011	n.s.
Socs1	-0.361077	1.84436	0.174441	0.808178	n.s.
Socs3	0.24444	1.21291	0.270756	0.871197	n.s.
Spn	-0.0575615	0.0425052	0.83666	1	n.s.
Src	0.0853652	0.644329	0.422147	0.952103	n.s.
Stat1	-0.00843464	0.0064662	0.935909	1	n.s.
Stat2	0.245902	1.09708	0.294909	0.904736	n.s.
Stat3	0.122457	1.29226	0.255632	0.871197	n.s.
Stat4	1.48255	4.2577	0.0390729	0.454742	n.s.
Stat5a	0.161075	0.664212	0.415077	0.952103	n.s.
Stat5b	0.106019	0.73908	0.389956	0.952103	n.s.
Stat6	0.106107	0.817526	0.365905	0.952103	n.s.
Syk	0.25653	1.4507	0.228415	0.843005	n.s.
Tagap	-0.199164	0.279074	0.597309	0.994018	n.s.
Tal1	1.77353	3.53373	0.0601324	0.516298	n.s.
Tap1	-0.0143992	0.00119002	0.972481	1	n.s.
Tapbp	-0.0410285	0.0869782	0.768055	1	n.s.
Tbk1	0.142112	1.25265	0.263048	0.871197	n.s.
Tbx21	-38.2703	1.94918e-05	0.996477	1	n.s.
Tcf4	0.335915	9.32469	0.00226086	0.112426	n.s.
Tcf7	-0.407988	8.26882	0.00403318	0.155238	n.s.
Tfrc	-0.0823005	0.093435	0.759855	1	n.s.
Tgfb1	0.101486	0.886754	0.346358	0.928716	n.s.
Tgfb2	1.22059	6.05401	0.0138747	0.291903	n.s.
Tgfb3	-0.15308	0.673617	0.411793	0.952103	n.s.
Tgfbi	0.471238	5.91387	0.0150221	0.304337	n.s.
Tgfbr1	0.110598	0.743385	0.388579	0.952103	n.s.
Tgfbr2	0.0239366	0.0150421	0.902387	1	n.s.
Thy1	0.345518	3.42391	0.0642586	0.532567	n.s.
Tigit	-0.273358	0.97034	0.324595	0.919967	n.s.
Tirap	0.306421	4.80091	0.0284448	0.388841	n.s.
Tlr1	0.556546	1.63801	0.200598	0.824293	n.s.
Tlr2	0.168364	0.332662	0.564096	0.981598	n.s.
Tlr3	-0.119346	0.220248	0.638851	1	n.s.
Tlr4	-0.0312047	0.0475981	0.827297	1	n.s.
Tlr5	8.50991	0.517823	0.471772	0.954886	n.s.
Tlr8	0.227238	0.732252	0.392154	0.952103	n.s.
Tlr9	0.872445	3.96851	0.0463589	0.469598	n.s.
Tmem173	-0.00748455	0.134285	0.71403	1	n.s.
Tnf	1.26404	4.27978	0.0385683	0.454742	n.s.
Tnfaip3	-0.0100174	0.000713178	0.978695	1	n.s.
Tnfaip6	0.700825	2.66852	0.102351	0.633105	n.s.
Tnfrsf11a	0.00634265	0.000110263	0.991622	1	n.s.
Tnfrsf13b	0.217492	0.115223	0.734275	1	n.s.
Tnfrsf13c	13.0641	4.56036e-07	0.999461	1	n.s.
Tnfrsf14	0.340838	1.39953	0.236802	0.846606	n.s.
Tnfrsf17	-2.53077	1.58938e-06	0.998994	1	n.s.
Tnfrsf1b	0.15621	1.00293	0.316602	0.919967	n.s.
Tnfrsf4	-0.178579	0.37978	0.537721	0.981598	n.s.
Tnfrsf8	-2.45857	0.138487	0.70979	1	n.s.
Tnfrsf9	0.622868	1.67834	0.195145	0.824293	n.s.
Tnfsf10	-0.228245	0.507326	0.476299	0.954886	n.s.
Tnfsf11	0.187415	1.89171	0.169009	0.807382	n.s.
Tnfsf12	0.0349542	0.0626396	0.802371	1	n.s.
Tnfsf13b	12.4762	0.72201	0.395485	0.952103	n.s.
Tnfsf14	-0.343034	0.406273	0.523867	0.981598	n.s.
Tnfsf15	-15.4707	0.267172	0.605235	1	n.s.
Tnfsf18	-5.27059	0.0983665	0.753799	1	n.s.
Tnfsf8	-29.4319	0.0156527	0.900436	1	n.s.
Tollip	-0.0224953	0.0707342	0.790271	1	n.s.
Traf1	0.176011	0.694869	0.404513	0.952103	n.s.
Traf2	-0.295	3.85523	0.049591	0.4759	n.s.
Traf3	0.176913	1.57513	0.209464	0.824293	n.s.
Traf4	0.187892	1.15225	0.283078	0.884822	n.s.
Traf5	0.1554	0.304753	0.580918	0.981598	n.s.
Traf6	0.233043	2.02519	0.154709	0.78822	n.s.
Trem1	1.1542	9.47401	0.00208404	0.112426	n.s.
Trem2	-0.118137	0.189745	0.663129	1	n.s.
Trp53	0.0844903	0.549035	0.458712	0.954886	n.s.
Tslp	196.989	1.11978e-05	0.99733	1	n.s.
Tyk2	-0.0156896	0.00582661	0.939155	1	n.s.
Tyrobp	0.0131603	0.00504371	0.943383	1	n.s.
Ube2l3	-0.236899	4.83276	0.0279239	0.388841	n.s.
Vcam1	-0.176102	0.911856	0.339622	0.924246	n.s.
Vtn	6.00527	0.0398581	0.841758	1	n.s.
Xbp1	-0.0666462	0.38996	0.53232	0.981598	n.s.
Xcl1	-0.247936	0.621889	0.430346	0.952103	n.s.
Xcr1	-18.3993	1.57642	0.209277	0.824293	n.s.
Zap70	-0.0231702	0.0783758	0.779511	1	n.s.
Zbtb7b	0.490162	14.9387	0.000111064	0.0121504	n.s.
Zeb1	0.266172	5.27998	0.021572	0.35126	n.s.
